# Supplementary material for: 6-Ethyl-5-fluoro-2-methoxy­pyrimidin-4(3H)-one
Source: Acta Crystallogr Sect E Struct Rep Online. 2009 Sep 30;65(Pt 10):o2582. doi: 10.1107/S1600536809035430 (PMC2970243; doi:10.1107/S1600536809035430)
Supplement: Supplementary file 1 [file e-65-o2582-sup1.cif]

##############################################################################
###                                                                        ###
###        Electronic paper (Acta Crystallographica Section E)             ###
###                                                                        ###
##############################################################################
#                                                                            #
# This CIF contains the data in a paper accepted for publication in Acta     #
# Crystallographica Section E. It conforms to the requirements of Notes      #
# for Authors for Section E, and has been peer reviewed under the auspices   #
# of the IUCr Commission on Journals.                                        #
#                                                                            #
# Full details of the Crystallographic Information File format               #
# are given in the paper "The Crystallographic Information File (CIF):       #
# a New Standard Archive File for Crystallography" by S. R. Hall, F. H.      #
# Allen and I. D. Brown [Acta Cryst. (1991), A47, 655-685].                  #
#                                                                            #
# The current version of the core CIF dictionary is obtainable from          #
# ftp://ftp.iucr.org/pub/cif_core.dic. The current version number is 2.4.    #
#                                                                            #
# Software is freely available for graphical display of the structure(s) in  #
# this CIF.  For information consult the CIF home page http://www.iucr.org/  #
# cif/home.html                                                              #
#                                                                            #
# This file may be used for bona fide research purposes within the           #
# scientific community so long as proper attribution is given to the journal # 
# article from which it was obtained.                                        #
#                                                                            #
##############################################################################
                                             
data_global
_audit_creation_method     'by CrystalStructure 3.7.0'
_journal_date_recd_electronic     2009-08-23
_journal_date_accepted     2009-09-02
_journal_name_full     'Acta Crystallographica, Section E'
_journal_year     2009
_journal_volume     65
_journal_issue     10
_journal_page_first     o2582
_journal_page_last     o2582
_journal_paper_category     QO
_journal_coeditor_code     IS2454
_publ_contact_author_name     'Yu-yuan Ye'
_publ_contact_author_address
;
School of Life Science and Pharmaceutical and Chemical Engineering,
Taizhou University, Linhai 317000, China
;
_publ_contact_author_email     'yeyuyuan@163.com'
_publ_contact_author_fax     'ENTER FAX NUMBER'
_publ_contact_author_phone     'ENTER PHONE NUMBER'
_publ_section_title
;
6-Ethyl-5-fluoro-2-methoxypyrimidin-4(3<i>H</i>)-one
;
loop_
    _publ_author_name
    _publ_author_address
    'Yu-Yuan Ye'
;
School of Life Science and Pharmaceutical and Chemical Engineering
Taizhou University
Linhai 317000
People's Republic of China
;
    'Kai Yang'
;
College of Biological and Environmental Engineering
Zhejiang University of Technology
Hangzhou 310014
People's Republic of China
;
data_I
_chemical_name_systematic
;
6-Ethyl-5-fluoro-2-methoxypyrimidin-4(3<i>H</i>)-one
;
_chemical_formula_moiety     'C7 H9 F N2 O2'
_chemical_formula_sum     'C7 H9 F N2 O2'
_chemical_formula_iupac     'C7 H9 F N2 O2'
_chemical_formula_weight     172.16
_chemical_melting_point     ?
_symmetry_cell_setting     triclinic
_symmetry_space_group_name_H-M     'P -1'
_symmetry_space_group_name_Hall     '-P 1'
loop_
    _symmetry_equiv_pos_site_id
    _symmetry_equiv_pos_as_xyz
    1 '+x,+y,+z'
    2 '-x,-y,-z'
_cell_length_a     4.5711(4)
_cell_length_b     8.4985(8)
_cell_length_c     10.8546(11)
_cell_angle_alpha     88.043(2)
_cell_angle_beta     79.737(3)
_cell_angle_gamma     79.616(2)
_cell_volume     408.13(7)
_cell_formula_units_Z     2
_cell_measurement_reflns_used     2411
_cell_measurement_theta_min     3.1
_cell_measurement_theta_max     27.4
_cell_measurement_temperature     296.0(10)
_exptl_crystal_description     'chunk'
_exptl_crystal_colour     'colorless'
_exptl_crystal_size_max     0.40
_exptl_crystal_size_mid     0.28
_exptl_crystal_size_min     0.18
_exptl_crystal_density_diffrn     1.401
_exptl_crystal_density_meas     ?
_exptl_crystal_density_method     'not measured'
_exptl_crystal_F_000     180.00
_exptl_absorpt_coefficient_mu     0.118
_exptl_absorpt_correction_type     multi-scan
_exptl_absorpt_process_details     '(<i>ABSCOR</i>; Higashi, 1995)'
_exptl_absorpt_correction_T_min     0.948
_exptl_absorpt_correction_T_max     0.979
_diffrn_ambient_temperature     296.0(10)
_diffrn_radiation_type     'Mo K\a'
_diffrn_radiation_wavelength     0.71075
_diffrn_measurement_device_type     'Rigaku R-AXIS RAPID'
_diffrn_measurement_method     \w
_diffrn_detector_area_resol_mean     10.00
_diffrn_reflns_number     4010
_diffrn_reflns_av_R_equivalents     0.019
_diffrn_reflns_theta_max     27.43
_diffrn_reflns_theta_full     27.43
_diffrn_measured_fraction_theta_max     0.992
_diffrn_measured_fraction_theta_full     0.992
_diffrn_reflns_limit_h_min     -5
_diffrn_reflns_limit_h_max     5
_diffrn_reflns_limit_k_min     -10
_diffrn_reflns_limit_k_max     11
_diffrn_reflns_limit_l_min     -14
_diffrn_reflns_limit_l_max     14
_refine_special_details
;
Refinement using all reflections. The weighted <i>R</i>-factor (<i>wR</i>) and
goodness of fit (<i>S</i>) are based on <i>F</i>^2^. <i>R</i>-factor (gt) are
based on <i>F</i>. The threshold expression of <i>F</i>^2^ > 2.0
\s(<i>F</i>^2^) is used only for calculating <i>R</i>-factor (gt).
;
_reflns_number_total     1842
_reflns_number_gt     945
_reflns_threshold_expression     I>2\s(I)
_refine_ls_structure_factor_coef     Fsqd
_refine_ls_R_factor_gt     0.0474
_refine_ls_wR_factor_ref     0.1061
_refine_ls_goodness_of_fit_ref     1.001
_refine_ls_number_reflns     1842
_refine_ls_number_parameters     111
_refine_ls_hydrogen_treatment     constr
_refine_ls_weighting_scheme     calc
_refine_ls_weighting_details
                'w = 1/[\s^2^(Fo^2^)+(0.0P)^2^+0.345P] where P=(Fo^2^+2Fc^2^)/3'
_refine_ls_shift/su_max     0.0000
_refine_diff_density_max     0.39
_refine_diff_density_min     -0.37
_refine_ls_extinction_method     'SHELXL97 (Sheldrick, 2008)'
_refine_ls_extinction_coef     0.025(2)
loop_
    _atom_type_symbol
    _atom_type_description
    _atom_type_scat_dispersion_real
    _atom_type_scat_dispersion_imag
    _atom_type_scat_source
    'C' 'C' 0.003 0.002
;
International Tables for Crystallography
(1992, Vol. C, Tables 4.2.6.8 and 6.1.1.4)
;
    'H' 'H' 0.000 0.000
;
International Tables for Crystallography
(1992, Vol. C, Table 6.1.1.4)
;
    'O' 'O' 0.011 0.006
;
International Tables for Crystallography
(1992, Vol. C, Tables 4.2.6.8 and 6.1.1.4)
;
    'N' 'N' 0.006 0.003
;
International Tables for Crystallography
(1992, Vol. C, Tables 4.2.6.8 and 6.1.1.4)
;
    'F' 'F' 0.017 0.010
;
International Tables for Crystallography
(1992, Vol. C, Tables 4.2.6.8 and 6.1.1.4)
;
_computing_data_collection     'PROCESS-AUTO (Rigaku/MSC, 2004)'
_computing_cell_refinement     'PROCESS-AUTO (Rigaku/MSC, 2004)'
_computing_data_reduction     'CrystalStructure (Rigaku/MSC, 2004)'
_computing_structure_solution     'SHELXS97 (Sheldrick, 2008)'
_computing_structure_refinement     'SHELXL97 (Sheldrick, 2008)'
_computing_molecular_graphics     'ORTEP-3 (Farrugia, 1997)'
_computing_publication_material     'CrystalStructure (Rigaku/MSC, 2004)'
loop_
    _atom_site_type_symbol
    _atom_site_label
    _atom_site_fract_x
    _atom_site_fract_y
    _atom_site_fract_z
    _atom_site_U_iso_or_equiv
    _atom_site_adp_type
    _atom_site_calc_flag
    _atom_site_refinement_flags
    _atom_site_occupancy
    _atom_site_disorder_assembly
    _atom_site_disorder_group
    F F1 -0.2750(3) 0.5521(2) 0.78974(17) 0.0840(5) Uani d . 1.00 . .
    O O1 0.6346(4) 0.0891(2) 0.60826(17) 0.0674(5) Uani d . 1.00 . .
    O O2 0.1625(4) 0.6002(2) 0.58950(19) 0.0754(6) Uani d . 1.00 . .
    N N1 0.3901(4) 0.3399(2) 0.6042(2) 0.0577(5) Uani d . 1.00 . .
    N N2 0.2058(4) 0.1623(2) 0.7615(2) 0.0587(5) Uani d . 1.00 . .
    C C1 0.4039(5) 0.1970(2) 0.6603(2) 0.0558(6) Uani d . 1.00 . .
    C C2 -0.0212(5) 0.2877(3) 0.8040(2) 0.0579(6) Uani d . 1.00 . .
    C C3 -0.0446(5) 0.4310(3) 0.7475(2) 0.0590(7) Uani d . 1.00 . .
    C C4 0.1656(6) 0.4689(3) 0.6427(2) 0.0603(7) Uani d . 1.00 . .
    C C5 0.6683(7) -0.0711(2) 0.6608(2) 0.0788(9) Uani d . 1.00 . .
    C C6 -0.2321(6) 0.2513(3) 0.9191(2) 0.0753(8) Uani d . 1.00 . .
    C C7 -0.0903(8) 0.2402(4) 1.0339(2) 0.0997(11) Uani d . 1.00 . .
    H H1 0.5276 0.3520 0.5412 0.069 Uiso c R 1.00 . .
    H H51 0.7001 -0.0670 0.7457 0.095 Uiso c R 1.00 . .
    H H52 0.8384 -0.1380 0.6122 0.095 Uiso c R 1.00 . .
    H H53 0.4886 -0.1142 0.6595 0.095 Uiso c R 1.00 . .
    H H61 -0.2930 0.1500 0.9075 0.090 Uiso c R 1.00 . .
    H H62 -0.4085 0.3355 0.9311 0.090 Uiso c R 1.00 . .
    H H71 0.0851 0.1573 1.0231 0.120 Uiso c R 1.00 . .
    H H72 -0.2328 0.2156 1.1050 0.120 Uiso c R 1.00 . .
    H H73 -0.0324 0.3405 1.0473 0.120 Uiso c R 1.00 . .
loop_
    _atom_site_aniso_label
    _atom_site_aniso_U_11
    _atom_site_aniso_U_22
    _atom_site_aniso_U_33
    _atom_site_aniso_U_12
    _atom_site_aniso_U_13
    _atom_site_aniso_U_23
    F1 0.0660(10) 0.0684(10) 0.1026(13) 0.0173(8) -0.0007(9) -0.0156(9)
    O1 0.0774(13) 0.0441(9) 0.0690(12) 0.0153(9) -0.0074(10) -0.0028(8)
    O2 0.0822(14) 0.0447(10) 0.0864(14) 0.0146(9) -0.0062(11) 0.0003(9)
    N1 0.0625(13) 0.0437(11) 0.0595(13) 0.0091(10) -0.0095(10) -0.0023(10)
    N2 0.0594(13) 0.0517(12) 0.0629(14) -0.0013(10) -0.0131(11) -0.0034(10)
    C1 0.0606(16) 0.0431(13) 0.0625(16) 0.0074(11) -0.0230(13) -0.0094(12)
    C2 0.0502(15) 0.0603(16) 0.0623(16) -0.0031(12) -0.0122(12) -0.0101(13)
    C3 0.0499(15) 0.0520(15) 0.0694(17) 0.0079(12) -0.0097(13) -0.0117(13)
    C4 0.0620(17) 0.0456(14) 0.0698(17) 0.0082(12) -0.0187(14) -0.0083(13)
    C5 0.102(2) 0.0428(14) 0.082(2) 0.0155(15) -0.0193(18) -0.0009(14)
    C6 0.0602(18) 0.077(2) 0.085(2) -0.0112(15) -0.0033(16) -0.0051(17)
    C7 0.091(2) 0.136(3) 0.069(2) -0.029(2) 0.0017(18) 0.004(2)
_geom_special_details
;
All e.s.d.'s (except the e.s.d. in the dihedral angle between two l.s. planes)
are estimated using the full covariance matrix. The cell e.s.d.'s are taken
into account individually in the estimation of e.s.d.'s in distances, angles
and torsion angles; correlations between e.s.d.'s in cell parameters are only
used when they are defined by crystal symmetry. An approximate (isotropic)
treatment of cell e.s.d.'s is used for estimating e.s.d.'s involving l.s.
planes.
;
loop_
    _geom_bond_atom_site_label_1
    _geom_bond_atom_site_label_2
    _geom_bond_site_symmetry_1
    _geom_bond_site_symmetry_2
    _geom_bond_distance
    _geom_bond_publ_flag
    F1 C3 . . 1.359(2) n
    O1 C1 . . 1.321(2) n
    O1 C5 . . 1.451(3) n
    O2 C4 . . 1.238(3) n
    N1 C1 . . 1.336(3) n
    N1 C4 . . 1.379(3) n
    N2 C1 . . 1.354(3) n
    N2 C2 . . 1.375(3) n
    C2 C3 . . 1.340(3) n
    C2 C6 . . 1.496(3) n
    C3 C4 . . 1.420(3) n
    C6 C7 . . 1.496(4) n
    N1 H1 . . 0.860 n
    C5 H51 . . 0.960 ?
    C5 H52 . . 0.960 ?
    C5 H53 . . 0.960 ?
    C6 H61 . . 0.970 ?
    C6 H62 . . 0.970 ?
    C7 H71 . . 0.960 ?
    C7 H72 . . 0.960 ?
    C7 H73 . . 0.960 ?
loop_
    _geom_angle_atom_site_label_1
    _geom_angle_atom_site_label_2
    _geom_angle_atom_site_label_3
    _geom_angle_site_symmetry_1
    _geom_angle_site_symmetry_2
    _geom_angle_site_symmetry_3
    _geom_angle
    _geom_angle_publ_flag
    C1 O1 C5 . . . 118.15(19) ?
    C1 N1 C4 . . . 123.1(2) ?
    C1 N2 C2 . . . 114.5(2) ?
    O1 C1 N1 . . . 113.63(19) ?
    O1 C1 N2 . . . 121.8(2) ?
    N1 C1 N2 . . . 124.6(2) ?
    N2 C2 C3 . . . 122.1(2) ?
    N2 C2 C6 . . . 114.4(2) ?
    C3 C2 C6 . . . 123.5(2) ?
    F1 C3 C2 . . . 121.0(2) n
    F1 C3 C4 . . . 115.4(2) n
    C2 C3 C4 . . . 123.6(2) n
    O2 C4 N1 . . . 121.3(2) n
    O2 C4 C3 . . . 126.6(2) n
    N1 C4 C3 . . . 112.1(2) n
    C2 C6 C7 . . . 112.5(2) ?
    C1 N1 H1 . . . 118.5 ?
    C4 N1 H1 . . . 118.5 ?
    O1 C5 H51 . . . 109.5 ?
    O1 C5 H52 . . . 109.5 ?
    O1 C5 H53 . . . 109.5 ?
    H51 C5 H52 . . . 109.5 ?
    H51 C5 H53 . . . 109.5 ?
    H52 C5 H53 . . . 109.5 ?
    C2 C6 H61 . . . 108.7 ?
    C2 C6 H62 . . . 108.7 ?
    C7 C6 H61 . . . 108.7 ?
    C7 C6 H62 . . . 108.7 ?
    H61 C6 H62 . . . 109.5 ?
    C6 C7 H71 . . . 109.5 ?
    C6 C7 H72 . . . 109.5 ?
    C6 C7 H73 . . . 109.5 ?
    H71 C7 H72 . . . 109.5 ?
    H71 C7 H73 . . . 109.5 ?
    H72 C7 H73 . . . 109.5 ?
loop_
    _geom_torsion_atom_site_label_1
    _geom_torsion_atom_site_label_2
    _geom_torsion_atom_site_label_3
    _geom_torsion_atom_site_label_4
    _geom_torsion_site_symmetry_1
    _geom_torsion_site_symmetry_2
    _geom_torsion_site_symmetry_3
    _geom_torsion_site_symmetry_4
    _geom_torsion
    _geom_torsion_publ_flag
    C5 O1 C1 N1 . . . . -179.1(2) ?
    C5 O1 C1 N2 . . . . 1.4(3) ?
    C1 N1 C4 O2 . . . . 179.0(2) ?
    C1 N1 C4 C3 . . . .  0.0(3) ?
    C4 N1 C1 O1 . . . . 179.3(2) ?
    C4 N1 C1 N2 . . . . -1.2(4) ?
    C1 N2 C2 C3 . . . . 1.1(4) ?
    C1 N2 C2 C6 . . . . -177.5(2) ?
    C2 N2 C1 O1 . . . . -179.9(2) ?
    C2 N2 C1 N1 . . . . 0.6(4) ?
    N2 C2 C3 F1 . . . . 178.6(2) ?
    N2 C2 C3 C4 . . . . -2.4(4) ?
    N2 C2 C6 C7 . . . . 72.7(3) ?
    C3 C2 C6 C7 . . . . -105.8(3) ?
    C6 C2 C3 F1 . . . . -3.0(4) ?
    C6 C2 C3 C4 . . . . 176.0(3) ?
    F1 C3 C4 O2 . . . . 1.9(4) ?
    F1 C3 C4 N1 . . . . -179.2(2) ?
    C2 C3 C4 O2 . . . . -177.2(3) ?
    C2 C3 C4 N1 . . . . 1.8(4) ?
loop_
    _geom_hbond_atom_site_label_D
    _geom_hbond_atom_site_label_H
    _geom_hbond_atom_site_label_A
    _geom_hbond_site_symmetry_D
    _geom_hbond_site_symmetry_H
    _geom_hbond_site_symmetry_A
    _geom_hbond_distance_DH
    _geom_hbond_distance_HA
    _geom_hbond_distance_DA
    _geom_hbond_angle_DHA
    _geom_hbond_publ_flag
    N1 H1 O2 . . 2_666 0.86 1.907 2.763(2) 174 y
