# Supplementary material for: 6-Ethyl-5-fluoro-2-methoxy­pyrimidin-4(3H)-one
Source: Acta Crystallogr Sect E Struct Rep Online. 2009 Sep 30;65(Pt 10):o2582. doi: 10.1107/S1600536809035430 (PMC2970243; doi:10.1107/S1600536809035430)
Supplement: Supplementary file 2 [file e-65-o2582-Isup2.hkl]

# 
# h,k,l, Fc-squared, Fo-squared, sigma(Fo-squared) and status flag 
# 
data_I
_shelx_title '  YK-001' 
_shelx_refln_list_code          4 
_shelx_F_calc_maximum       88.35 
_exptl_crystal_F_000       180.00 
_reflns_d_resolution_high  0.7716 
 
loop_ 
 _symmetry_equiv_pos_as_xyz 
 'x, y, z' 
 '-x, -y, -z' 
 
_cell_length_a     4.5711 
_cell_length_b     8.4985 
_cell_length_c    10.8546 
_cell_angle_alpha  88.043 
_cell_angle_beta   79.737 
_cell_angle_gamma  79.616 
 
_shelx_F_squared_multiplier     1.000 
 
loop_ 
 _refln_index_h 
 _refln_index_k 
 _refln_index_l 
 _refln_F_squared_calc 
 _refln_F_squared_meas 
 _refln_F_squared_sigma 
 _refln_observed_status 
   1   0   0       66.48       66.50      1.01 o 
   2   0   0      186.94      204.60      2.81 o 
   3   0   0       15.17       17.84      0.58 o 
   4   0   0        0.09        0.36      0.36 o 
   5   0   0        9.23        8.28      0.45 o 
  -5   1   0        0.54        0.24      0.37 o 
  -4   1   0       24.78       22.18      0.83 o 
  -3   1   0        3.70        4.71      0.86 o 
  -2   1   0      135.21      153.96      2.45 o 
  -1   1   0      496.75      493.37      7.80 o 
   1   1   0      584.58      567.83      4.74 o 
   2   1   0      245.82      260.11      3.57 o 
   3   1   0       16.98       21.77      0.42 o 
   4   1   0        1.28        1.07      0.30 o 
   5   1   0        1.63       -0.02      0.51 o 
  -5   2   0        0.93        0.97      1.27 o 
  -4   2   0        2.78        2.31      0.43 o 
  -3   2   0        1.62        1.51      0.50 o 
  -2   2   0       52.56       50.39      1.06 o 
  -1   2   0        1.03        2.64      0.24 o 
   0   2   0       11.27        6.98      0.31 o 
   1   2   0       90.23       91.08      1.27 o 
   2   2   0      659.94      632.92      8.40 o 
   3   2   0        0.10       -0.15      0.48 o 
   4   2   0        0.13        0.10      0.49 o 
   5   2   0        7.17        9.36      0.83 o 
  -5   3   0        0.76        1.39      0.83 o 
  -4   3   0        0.01        0.25      0.58 o 
  -3   3   0       18.86       19.86      0.58 o 
  -2   3   0      105.87      126.13      2.80 o 
  -1   3   0       26.04       22.47      1.13 o 
   0   3   0      174.31      167.45      2.09 o 
   1   3   0      196.46      169.04      1.79 o 
   2   3   0       59.72       61.33      0.61 o 
   3   3   0      119.52      120.80      2.78 o 
   4   3   0        2.61        2.80      1.31 o 
   5   3   0        1.21        0.85      0.81 o 
  -4   4   0       15.59       13.47      0.96 o 
  -3   4   0       11.93       12.69      0.65 o 
  -2   4   0       13.70       13.09      0.51 o 
  -1   4   0        6.84        5.30      0.31 o 
   0   4   0       50.13       54.61      0.73 o 
   1   4   0      322.78      341.75      3.21 o 
   2   4   0        4.43        5.21      0.65 o 
   3   4   0        7.27        9.05      0.84 o 
   4   4   0        0.24        0.35      1.23 o 
   5   4   0        0.02        0.24      0.64 o 
  -4   5   0        1.17        1.33      1.14 o 
  -3   5   0       75.25       65.93      1.12 o 
  -2   5   0        2.53        3.12      0.45 o 
  -1   5   0       15.38       16.53      0.46 o 
   0   5   0        0.66        2.05      0.52 o 
   1   5   0       45.56       46.44      0.79 o 
   2   5   0        0.35        0.27      0.44 o 
   3   5   0        0.91        0.62      0.48 o 
   4   5   0        0.76        0.51      0.85 o 
   5   5   0        0.90        1.02      1.78 o 
  -4   6   0        0.27        0.75      0.78 o 
  -3   6   0        2.54        2.05      0.55 o 
  -2   6   0       13.99       14.44      0.54 o 
  -1   6   0       46.49       47.93      0.84 o 
   0   6   0       63.53       67.12      1.08 o 
   1   6   0        0.62       -0.04      0.30 o 
   2   6   0       34.23       31.86      1.66 o 
   3   6   0       28.08       27.54      1.06 o 
   4   6   0        2.54        2.60      1.09 o 
   5   6   0        0.01       -0.30      1.75 o 
  -3   7   0        0.81        0.02      0.37 o 
  -2   7   0        0.02       -0.02      0.31 o 
  -1   7   0      406.97      395.81      4.30 o 
   0   7   0        0.40       -0.10      0.36 o 
   1   7   0       12.84       16.07      0.63 o 
   2   7   0        0.03       -0.08      0.49 o 
   3   7   0        0.16        0.36      0.69 o 
   4   7   0       14.23       15.78      1.55 o 
   5   7   0        0.07        0.32      1.89 o 
  -3   8   0       15.32       16.49      1.11 o 
  -2   8   0        2.53        0.95      0.95 o 
  -1   8   0        2.87        2.59      0.56 o 
   0   8   0       30.56       30.44      0.82 o 
   1   8   0       15.85       16.85      0.72 o 
   2   8   0        0.00       -0.10      0.55 o 
   3   8   0        0.46        0.90      0.76 o 
   4   8   0        0.04       -0.24      1.04 o 
  -2   9   0        6.42        7.11      0.64 o 
  -1   9   0        0.01       -0.05      0.48 o 
   0   9   0        0.04       -0.04      0.45 o 
   1   9   0       10.57        9.25      1.03 o 
   2   9   0        0.33        0.59      0.95 o 
   3   9   0        0.20        0.51      0.67 o 
   4   9   0        0.39        0.41      1.16 o 
  -1  10   0        1.72        1.43      1.34 o 
   0  10   0        0.00       -0.37      0.59 o 
   1  10   0        0.85        0.96      0.60 o 
   2  10   0        5.30        4.00      1.18 o 
   3  10   0        0.01        0.17      0.83 o 
   1  11   0        0.01        0.42      0.93 o 
  -3 -10   1        0.00       -0.15      0.80 o 
  -2 -10   1        0.12       -0.20      0.57 o 
  -1 -10   1        0.00       -0.16      0.49 o 
   0 -10   1        1.20        0.24      0.46 o 
   1 -10   1        0.95        0.54      0.54 o 
  -4  -9   1        0.12        0.09      1.03 o 
  -3  -9   1        0.08        0.09      0.30 o 
  -2  -9   1        9.02        9.34      1.59 o 
  -1  -9   1       13.80       13.36      0.86 o 
   0  -9   1        0.01       -0.02      0.42 o 
   1  -9   1        8.23       10.12      0.61 o 
   2  -9   1        1.97        1.29      1.12 o 
  -4  -8   1        3.73        4.46      1.25 o 
  -3  -8   1        0.83        0.58      0.27 o 
  -2  -8   1        3.00        4.59      1.41 o 
  -1  -8   1       44.88       37.03      0.92 o 
   0  -8   1        8.19        8.07      0.51 o 
   1  -8   1        0.10        0.33      0.34 o 
   2  -8   1        3.98        4.39      0.46 o 
   3  -8   1        0.00       -0.03      0.43 o 
  -4  -7   1        0.38        0.56      1.01 o 
  -3  -7   1       39.81       34.70      4.99 o 
  -2  -7   1        1.40        0.71      0.78 o 
  -1  -7   1        2.76        1.82      1.60 o 
   0  -7   1        3.12        1.93      0.45 o 
   1  -7   1       71.54       64.00      1.10 o 
   2  -7   1        0.33        0.07      0.35 o 
   3  -7   1        0.94        0.02      0.33 o 
  -5  -6   1        0.01       -0.42      1.11 o 
  -4  -6   1        0.42        0.83      0.94 o 
  -3  -6   1        0.56        0.11      0.22 o 
  -2  -6   1        0.32        0.76      0.43 o 
  -1  -6   1        8.26        9.78      0.48 o 
   0  -6   1       13.26       10.87      0.43 o 
   1  -6   1      250.70      250.44      4.81 o 
   2  -6   1        3.04        2.98      0.42 o 
   3  -6   1        0.01        0.04      0.29 o 
   4  -6   1        0.81        1.10      0.71 o 
  -5  -5   1        0.00       -0.03      0.63 o 
  -4  -5   1        0.19       -0.04      0.73 o 
  -3  -5   1        0.24        0.07      0.98 o 
  -2  -5   1        1.54        2.34      0.42 o 
  -1  -5   1      267.88      296.82      4.46 o 
   0  -5   1       64.54       65.78      1.10 o 
   1  -5   1       26.40       23.94      0.64 o 
   2  -5   1      256.50      249.32      7.20 o 
   3  -5   1       41.88       39.89      1.06 o 
   4  -5   1        0.67        0.64      0.49 o 
  -5  -4   1        2.73        2.20      2.14 o 
  -4  -4   1        1.59        1.35      0.89 o 
  -3  -4   1       34.15       34.13      1.26 o 
  -2  -4   1        5.76        4.27      0.44 o 
  -1  -4   1       96.88       97.37      1.23 o 
   0  -4   1      319.48      376.59      3.40 o 
   1  -4   1       22.16       24.42      0.83 o 
   2  -4   1       11.23       10.62      0.80 o 
   3  -4   1        2.23        2.91      0.48 o 
   4  -4   1        2.46        2.73      0.51 o 
   5  -4   1        0.12       -0.24      0.47 o 
  -5  -3   1        0.07        0.11      0.61 o 
  -4  -3   1        0.14        0.04      0.45 o 
  -3  -3   1        1.31        2.76      1.08 o 
  -2  -3   1       13.47       13.24      0.67 o 
  -1  -3   1      156.89      136.00      3.29 o 
   0  -3   1       75.89       77.37      0.81 o 
   1  -3   1      183.86      176.03      3.25 o 
   2  -3   1       88.21       98.43      1.89 o 
   3  -3   1        0.22        0.54      0.41 o 
   4  -3   1       19.49       18.43      2.04 o 
   5  -3   1        0.13        0.20      0.46 o 
  -5  -2   1        0.15        0.11      0.59 o 
  -4  -2   1        0.55        0.88      0.63 o 
  -3  -2   1        9.80       10.04      0.55 o 
  -2  -2   1      223.06      228.26      3.27 o 
  -1  -2   1       70.76       81.67      1.87 o 
   0  -2   1     1157.67     1142.28     14.33 o 
   1  -2   1      653.72      656.91      5.29 o 
   2  -2   1      349.06      365.61      7.77 o 
   3  -2   1       68.30       69.02      1.65 o 
   4  -2   1        2.75        4.03      0.44 o 
   5  -2   1        1.85        1.23      0.50 o 
  -5  -1   1       14.05       15.41      1.11 o 
  -4  -1   1       12.64       12.51      0.45 o 
  -3  -1   1        5.28        7.36      0.32 o 
  -2  -1   1       93.11       83.67      1.51 o 
  -1  -1   1      723.41      596.90      6.17 o 
   0  -1   1     1003.80      929.89      8.68 o 
   1  -1   1        7.14        3.46      0.19 o 
   2  -1   1        0.00        0.05      0.39 o 
   3  -1   1      261.41      294.48      5.08 o 
   4  -1   1        2.54        3.46      0.33 o 
   5  -1   1        0.11       -0.19      0.32 o 
  -5   0   1        1.31        0.42      0.33 o 
  -4   0   1      158.05      162.01      1.99 o 
  -3   0   1        6.37        8.74      0.69 o 
  -2   0   1       85.37       75.69      1.67 o 
  -1   0   1      805.24      683.03     10.04 o 
   1   0   1      401.54      385.49      5.60 o 
   2   0   1      106.58      100.69      0.99 o 
   3   0   1       16.01        9.87      0.40 o 
   4   0   1        6.12        6.11      0.34 o 
   5   0   1       14.66       15.38      0.65 o 
  -5   1   1        0.23        0.08      0.35 o 
  -4   1   1        7.43        7.46      0.91 o 
  -3   1   1        4.91        3.57      0.59 o 
  -2   1   1       14.20       11.37      0.48 o 
  -1   1   1        3.39        2.85      0.28 o 
   0   1   1     1230.93     1150.26     21.08 o 
   1   1   1      604.96      590.78      8.89 o 
   2   1   1       33.88       27.01      0.41 o 
   3   1   1       31.88       32.32      1.23 o 
   4   1   1        4.63        5.34      0.29 o 
   5   1   1       50.91       52.38      1.79 o 
  -5   2   1        0.13       -0.18      0.78 o 
  -4   2   1        3.26        5.14      0.83 o 
  -3   2   1        1.69        3.34      0.64 o 
  -2   2   1      814.69      897.59      8.10 o 
  -1   2   1       19.03       20.13      0.52 o 
   0   2   1      318.33      283.25      3.70 o 
   1   2   1     1195.20     1147.33      9.54 o 
   2   2   1      102.57       94.26      1.14 o 
   3   2   1       30.42       26.69      0.93 o 
   4   2   1        4.86        5.53      0.57 o 
   5   2   1        0.04       -0.02      0.58 o 
  -5   3   1        0.07       -0.82      0.88 o 
  -4   3   1       17.97       17.43      1.08 o 
  -3   3   1        0.00       -0.28      0.36 o 
  -2   3   1      234.46      227.06      2.34 o 
  -1   3   1      565.15      596.00      5.32 o 
   0   3   1      353.21      349.92      3.79 o 
   1   3   1      223.20      232.01      3.23 o 
   2   3   1        4.01        4.67      0.24 o 
   3   3   1        6.34        7.97      0.75 o 
   4   3   1        0.66        0.56      0.71 o 
   5   3   1        0.22       -0.08      1.24 o 
  -4   4   1        0.46        0.46      0.71 o 
  -3   4   1        4.90        2.98      0.46 o 
  -2   4   1       13.62       12.04      0.87 o 
  -1   4   1        2.86        3.34      0.41 o 
   0   4   1      359.21      370.25      3.49 o 
   1   4   1       21.53       22.12      0.54 o 
   2   4   1       18.80       12.70      0.60 o 
   3   4   1       22.36       20.03      1.14 o 
   4   4   1        2.74        2.67      1.38 o 
   5   4   1        0.67        1.50      0.99 o 
  -4   5   1        0.00        1.25      1.33 o 
  -3   5   1        2.95        1.83      0.47 o 
  -2   5   1       21.58       24.17      0.65 o 
  -1   5   1       30.23       29.97      0.64 o 
   0   5   1       40.07       38.49      0.78 o 
   1   5   1      139.76      152.86      1.74 o 
   2   5   1       81.53       86.82      1.27 o 
   3   5   1        1.08        0.63      0.24 o 
   4   5   1        1.15        0.09      1.19 o 
   5   5   1        0.04        0.13      0.93 o 
  -4   6   1        2.80        3.80      0.68 o 
  -3   6   1        0.15        0.14      0.49 o 
  -2   6   1       24.92       24.74      0.71 o 
  -1   6   1      248.57      247.75      4.30 o 
   0   6   1        2.22        2.89      0.40 o 
   1   6   1        9.22        9.56      0.63 o 
   2   6   1       89.64      100.55      1.66 o 
   3   6   1        2.02        2.31      0.70 o 
   4   6   1        0.70        0.88      1.55 o 
   5   6   1        0.01        0.06      0.96 o 
  -3   7   1        1.14        1.04      0.54 o 
  -2   7   1        3.37        4.26      0.63 o 
  -1   7   1       27.56       25.85      1.78 o 
   0   7   1       80.61       78.17      2.57 o 
   1   7   1        1.92        0.83      0.90 o 
   2   7   1        0.56        0.26      0.48 o 
   3   7   1        0.17        0.04      0.51 o 
   4   7   1        7.54       11.01      2.13 o 
   5   7   1        0.07       -0.39      1.13 o 
  -3   8   1        7.99        9.12      0.76 o 
  -2   8   1        1.34        1.20      0.52 o 
  -1   8   1        1.06        0.97      0.46 o 
   0   8   1        1.39        1.87      0.52 o 
   1   8   1        0.28       -0.11      0.43 o 
   2   8   1        1.19        0.66      0.77 o 
   3   8   1        0.30        0.29      0.96 o 
   4   8   1       11.53        9.37      4.93 o 
  -2   9   1        4.29        4.88      1.02 o 
  -1   9   1        2.15        1.65      0.66 o 
   0   9   1        0.27        0.41      0.80 o 
   1   9   1        3.08        1.59      1.56 o 
   2   9   1        9.94        9.35      0.97 o 
   3   9   1        1.36        0.99      1.15 o 
   4   9   1        0.00        0.02      0.79 o 
  -1  10   1        0.51        1.52      0.61 o 
   0  10   1        4.17        4.06      0.69 o 
   1  10   1        0.04        0.09      0.53 o 
   2  10   1        0.17        0.61      0.68 o 
   3  10   1        1.30        0.91      0.93 o 
   1  11   1        0.61        1.22      1.06 o 
  -2 -10   2        0.00        0.10      0.50 o 
  -1 -10   2        1.40        0.84      0.54 o 
   0 -10   2        1.31       -0.23      0.54 o 
   1 -10   2        2.96        2.60      1.99 o 
  -3  -9   2        0.50        0.41      0.95 o 
  -2  -9   2        0.22        0.36      0.43 o 
  -1  -9   2        4.63        3.23      0.55 o 
   0  -9   2        0.60        0.31      0.40 o 
   1  -9   2        1.03        0.76      0.76 o 
   2  -9   2        0.02        0.05      0.54 o 
  -4  -8   2        0.04        0.10      0.94 o 
  -3  -8   2        1.49        1.06      0.39 o 
  -2  -8   2        1.43        0.74      0.36 o 
  -1  -8   2        7.73        6.27      0.63 o 
   0  -8   2        9.93        6.70      0.56 o 
   1  -8   2        0.02        0.20      0.36 o 
   2  -8   2        2.26        1.77      1.22 o 
  -4  -7   2        0.30        0.28      0.98 o 
  -3  -7   2       14.59       13.30      2.09 o 
  -2  -7   2        8.35        8.56      0.39 o 
  -1  -7   2        0.70        1.56      0.40 o 
   0  -7   2        2.71        4.14      0.37 o 
   1  -7   2       28.51       30.47      0.83 o 
   2  -7   2        2.93        2.09      1.35 o 
   3  -7   2        1.38        0.09      0.30 o 
  -5  -6   2        0.06       -0.01      0.75 o 
  -4  -6   2        1.56        1.15      1.59 o 
  -3  -6   2       87.62       95.46      2.51 o 
  -2  -6   2        2.29        2.01      0.27 o 
  -1  -6   2        0.97        0.35      0.31 o 
   0  -6   2       20.47       21.80      0.50 o 
   1  -6   2       18.20       17.57      0.49 o 
   2  -6   2      207.78      197.21      2.12 o 
   3  -6   2        1.69        0.05      0.27 o 
   4  -6   2        0.00       -0.18      0.87 o 
  -5  -5   2        1.71       -0.04      0.95 o 
  -4  -5   2        0.01        0.01      0.73 o 
  -3  -5   2        1.67        1.75      0.77 o 
  -2  -5   2       41.05       35.79      0.57 o 
  -1  -5   2      289.29      311.79      3.10 o 
   0  -5   2        0.36        1.99      0.24 o 
   1  -5   2       29.14       31.59      1.23 o 
   2  -5   2       32.62       30.42      0.53 o 
   3  -5   2        9.39        9.02      0.46 o 
   4  -5   2        0.39        0.42      0.69 o 
  -5  -4   2        0.09       -0.27      1.15 o 
  -4  -4   2        0.04        0.17      0.56 o 
  -3  -4   2        2.89        3.09      0.77 o 
  -2  -4   2       17.92       13.40      0.32 o 
  -1  -4   2       37.29       47.12      0.75 o 
   0  -4   2       13.48       16.30      0.47 o 
   1  -4   2       25.65       20.72      0.37 o 
   2  -4   2        5.19        6.08      0.26 o 
   3  -4   2       14.56       15.40      0.54 o 
   4  -4   2       11.20       11.48      0.60 o 
   5  -4   2        0.00        0.00      0.41 o 
  -5  -3   2        0.32        0.16      0.79 o 
  -4  -3   2        2.71        3.43      0.66 o 
  -3  -3   2        1.08        0.75      0.46 o 
  -2  -3   2      189.18      198.38      3.06 o 
  -1  -3   2        0.44        0.02      0.15 o 
   0  -3   2      453.19      466.30      3.88 o 
   1  -3   2      175.58      195.23      2.31 o 
   2  -3   2        9.98        9.71      0.31 o 
   3  -3   2       11.09       10.40      0.44 o 
   4  -3   2        1.74        2.35      0.43 o 
   5  -3   2        3.42       -0.05      0.40 o 
  -5  -2   2        1.71        1.43      1.32 o 
  -4  -2   2        1.55        2.03      0.60 o 
  -3  -2   2        1.56        2.11      0.47 o 
  -2  -2   2      301.90      317.90      4.42 o 
  -1  -2   2        9.43        8.49      0.33 o 
   0  -2   2      210.01      172.33      1.36 o 
   1  -2   2        0.38        0.71      0.12 o 
   2  -2   2       21.16       20.07      0.39 o 
   3  -2   2        4.94        3.20      0.33 o 
   4  -2   2        2.42        2.21      0.35 o 
   5  -2   2        3.75        3.80      1.26 o 
  -5  -1   2        0.07       -0.13      0.74 o 
  -4  -1   2        9.37        9.62      1.13 o 
  -3  -1   2       16.52       15.45      1.29 o 
  -2  -1   2      104.91      101.71      2.08 o 
  -1  -1   2      365.72      339.95      2.85 o 
   0  -1   2      175.61      157.85      1.10 o 
   1  -1   2        0.44        0.85      0.28 o 
   2  -1   2        1.47        1.20      0.19 o 
   3  -1   2      168.13      171.50      1.51 o 
   4  -1   2        0.05        0.28      0.25 o 
   5  -1   2        2.22        2.73      0.44 o 
  -5   0   2        0.04        0.31      0.75 o 
  -4   0   2       46.46       48.35      1.66 o 
  -3   0   2       26.96       33.19      1.12 o 
  -2   0   2      105.02       99.28      1.72 o 
  -1   0   2      239.40      248.90      3.51 o 
   0   0   2      552.33      526.74      3.43 o 
   1   0   2      735.31      714.61      4.75 o 
   2   0   2        5.37        7.89      0.38 o 
   3   0   2       25.56       30.12      0.50 o 
   4   0   2        0.04        0.10      0.23 o 
   5   0   2        2.87        2.48      0.46 o 
  -5   1   2        0.15        0.02      0.36 o 
  -4   1   2       61.83       67.41      1.96 o 
  -3   1   2       16.96       13.70      0.86 o 
  -2   1   2       13.68        7.24      0.41 o 
  -1   1   2      869.97      862.27      7.27 o 
   0   1   2        6.39        7.16      0.47 o 
   1   1   2     7805.92     7999.30     56.81 o 
   2   1   2       12.59       10.02      0.26 o 
   3   1   2        1.50        1.85      0.24 o 
   4   1   2       11.17       13.62      0.51 o 
   5   1   2        6.76        6.56      0.49 o 
  -5   2   2        0.11        0.15      0.86 o 
  -4   2   2        0.07        0.52      0.73 o 
  -3   2   2       42.72       36.98      0.84 o 
  -2   2   2      227.70      239.87      3.96 o 
  -1   2   2      148.10      168.28      2.77 o 
   0   2   2      376.18      359.63     10.64 o 
   1   2   2        0.55        1.41      0.35 o 
   2   2   2      172.00      179.62      1.47 o 
   3   2   2       28.03       33.13      1.01 o 
   4   2   2        0.53        0.50      0.25 o 
   5   2   2        7.02        7.70      1.04 o 
  -5   3   2        0.64       -0.66      1.58 o 
  -4   3   2        0.48        1.38      0.82 o 
  -3   3   2        0.41        0.89      0.52 o 
  -2   3   2        3.21        5.70      0.44 o 
  -1   3   2       85.20       93.10      1.14 o 
   0   3   2      133.51      125.65      1.35 o 
   1   3   2       50.71       57.57      0.89 o 
   2   3   2       68.63       72.37      0.78 o 
   3   3   2      136.99      125.24      3.14 o 
   4   3   2        6.80        6.01      0.86 o 
   5   3   2        0.90        0.81      0.81 o 
  -4   4   2        1.20        2.76      0.92 o 
  -3   4   2       25.00       24.82      1.01 o 
  -2   4   2       16.00       15.99      0.58 o 
  -1   4   2      307.67      355.99      3.59 o 
   0   4   2        3.64        3.48      0.36 o 
   1   4   2      101.01       99.57      2.98 o 
   2   4   2        4.34        4.42      0.43 o 
   3   4   2       16.93       16.79      0.97 o 
   4   4   2       14.63       13.57      1.08 o 
   5   4   2        0.18        0.19      0.87 o 
  -4   5   2        1.06        1.73      0.64 o 
  -3   5   2       22.40       20.09      0.98 o 
  -2   5   2        2.80        2.08      0.45 o 
  -1   5   2        4.45        3.54      0.51 o 
   0   5   2        0.02        0.33      0.32 o 
   1   5   2        7.01        9.13      0.97 o 
   2   5   2       13.67       16.90      0.74 o 
   3   5   2        0.35        0.26      0.31 o 
   4   5   2        3.55        2.90      0.97 o 
   5   5   2        0.41        0.37      0.98 o 
  -4   6   2        0.46        1.14      1.00 o 
  -3   6   2        3.42        3.09      0.61 o 
  -2   6   2      106.07       96.25      1.66 o 
  -1   6   2       37.57       35.31      0.96 o 
   0   6   2        2.70        2.81      0.53 o 
   1   6   2        9.91        8.77      0.54 o 
   2   6   2       50.34       53.68      1.07 o 
   3   6   2        0.06       -0.11      0.22 o 
   4   6   2        0.01        0.00      0.15 o 
   5   6   2        0.00        0.33      1.00 o 
  -3   7   2        1.29        2.12      0.64 o 
  -2   7   2        2.85        3.15      0.57 o 
  -1   7   2        9.25        9.54      0.62 o 
   0   7   2      143.25      143.11      3.63 o 
   1   7   2       20.27       18.33      0.73 o 
   2   7   2        0.10        0.21      0.56 o 
   3   7   2        0.30        0.19      0.54 o 
   4   7   2        6.51        8.24      0.91 o 
   5   7   2        1.46        1.79      1.33 o 
  -2   8   2        2.98        4.21      0.66 o 
  -1   8   2        1.40        1.18      0.63 o 
   0   8   2      193.32      194.43      4.21 o 
   1   8   2        0.14        0.26      0.59 o 
   2   8   2        0.57       -0.09      0.74 o 
   3   8   2        0.55        0.98      0.67 o 
   4   8   2        1.60        2.01      0.85 o 
  -2   9   2        5.66        6.12      1.40 o 
  -1   9   2        2.83        3.07      0.66 o 
   0   9   2        0.19        0.27      0.51 o 
   1   9   2        8.41        9.13      0.77 o 
   2   9   2        9.10       10.33      0.98 o 
   3   9   2        0.01       -0.18      0.65 o 
   4   9   2        0.33        0.40      0.80 o 
  -1  10   2        2.83        4.36      0.74 o 
   0  10   2        0.86        2.75      1.09 o 
   1  10   2        0.01        0.04      0.53 o 
   2  10   2        4.26        2.65      1.98 o 
   3  10   2        2.18        2.25      0.89 o 
  -2 -10   3        0.91        0.64      0.52 o 
  -1 -10   3        0.01        0.44      0.65 o 
   0 -10   3        0.49        0.15      0.36 o 
   1 -10   3        1.77        2.90      1.24 o 
  -3  -9   3        0.49        1.44      1.00 o 
  -2  -9   3        0.31        0.24      0.42 o 
  -1  -9   3        3.57        2.67      0.43 o 
   0  -9   3        0.98        0.78      0.44 o 
   1  -9   3        0.18        0.32      0.37 o 
   2  -9   3        2.83        5.26      1.37 o 
  -4  -8   3        0.06       -0.37      1.08 o 
  -3  -8   3        0.35        0.66      0.89 o 
  -2  -8   3        1.24        1.07      0.73 o 
  -1  -8   3       12.82       10.94      0.52 o 
   0  -8   3       40.38       36.55      0.77 o 
   1  -8   3        0.02        0.05      0.28 o 
   2  -8   3        3.11        4.08      0.34 o 
   3  -8   3        2.15        2.65      2.02 o 
  -4  -7   3        0.12        0.40      0.98 o 
  -3  -7   3        8.42        7.38      1.55 o 
  -2  -7   3        0.52        0.08      0.38 o 
  -1  -7   3        3.09        5.56      0.40 o 
   0  -7   3       73.26       64.96      1.06 o 
   1  -7   3       16.29       16.59      0.60 o 
   2  -7   3        0.28        0.37      0.32 o 
   3  -7   3        2.28        0.73      1.31 o 
  -4  -6   3        0.00        0.02      0.56 o 
  -3  -6   3        2.48        3.08      0.90 o 
  -2  -6   3       48.04       49.96      1.04 o 
  -1  -6   3        2.38        2.35      0.82 o 
   0  -6   3        1.18        1.62      0.58 o 
   1  -6   3        2.74        1.14      0.38 o 
   2  -6   3      232.80      227.30      4.72 o 
   3  -6   3        0.63        0.42      0.56 o 
  -5  -5   3        0.26       -0.04      0.70 o 
  -4  -5   3        0.45       -0.16      0.61 o 
  -3  -5   3        5.77        6.67      0.93 o 
  -2  -5   3       85.60       83.95      1.96 o 
  -1  -5   3        2.64        1.64      0.28 o 
   0  -5   3       20.84       19.33      0.35 o 
   1  -5   3       41.18       40.56      0.51 o 
   2  -5   3      194.20      198.04      2.06 o 
   3  -5   3       20.46       17.06      2.00 o 
   4  -5   3        1.04        0.51      0.33 o 
  -5  -4   3        1.67        1.39      1.38 o 
  -4  -4   3        2.51       -0.03      0.55 o 
  -3  -4   3        0.74        0.25      0.54 o 
  -2  -4   3        0.40        0.67      0.15 o 
  -1  -4   3        0.17        0.10      0.21 o 
   0  -4   3      215.75      259.70      2.03 o 
   1  -4   3       38.15       38.28      0.41 o 
   2  -4   3       18.31       19.01      0.34 o 
   3  -4   3       37.38       36.05      1.69 o 
   4  -4   3       23.04       24.41      0.92 o 
  -5  -3   3        0.49       -0.12      0.68 o 
  -4  -3   3        8.72        9.55      1.19 o 
  -3  -3   3       19.88       18.27      0.73 o 
  -2  -3   3       68.56       66.17      1.42 o 
  -1  -3   3        0.65        0.20      0.18 o 
   0  -3   3       29.83       34.17      1.31 o 
   1  -3   3      133.53      147.40      2.12 o 
   2  -3   3        0.96        1.50      0.17 o 
   3  -3   3        6.11        6.10      0.46 o 
   4  -3   3        0.11        0.15      0.24 o 
   5  -3   3        3.62        0.01      0.33 o 
  -5  -2   3        0.03       -0.04      0.61 o 
  -4  -2   3        2.71        5.44      0.70 o 
  -3  -2   3       29.01       30.94      3.25 o 
  -2  -2   3       61.12       69.71      1.17 o 
  -1  -2   3      302.87      332.81      2.99 o 
   0  -2   3        4.18        4.21      0.15 o 
   1  -2   3      178.04      179.11      2.54 o 
   2  -2   3        0.01        0.16      0.15 o 
   3  -2   3       96.08       92.56      0.92 o 
   4  -2   3        2.14        3.39      0.43 o 
   5  -2   3        4.81        5.46      0.52 o 
  -5  -1   3        0.18       -0.02      0.67 o 
  -4  -1   3        5.38        3.82      0.34 o 
  -3  -1   3        0.08        0.41      0.62 o 
  -2  -1   3       57.33       57.77      1.29 o 
  -1  -1   3     1669.65     1691.78     23.25 o 
   0  -1   3      240.59      262.11      3.04 o 
   1  -1   3      223.14      210.18      5.73 o 
   2  -1   3       38.62       38.44      0.71 o 
   3  -1   3       26.82       29.85      0.79 o 
   4  -1   3        2.20        1.41      0.36 o 
   5  -1   3        0.24        0.32      0.42 o 
  -5   0   3        0.00       -0.12      0.64 o 
  -4   0   3       45.47       47.19      1.71 o 
  -3   0   3       37.81       32.52      1.20 o 
  -2   0   3       17.78       26.69      0.63 o 
  -1   0   3      218.85      195.91      6.09 o 
   0   0   3      648.50      646.60      6.54 o 
   1   0   3       15.69       16.71      0.26 o 
   2   0   3       85.14       81.39      0.79 o 
   3   0   3       20.87       23.21      0.58 o 
   4   0   3       13.48       15.62      0.53 o 
   5   0   3        1.83        1.46      0.35 o 
  -5   1   3        0.04       -0.07      0.88 o 
  -4   1   3        0.05        0.23      0.77 o 
  -3   1   3      125.03      131.36      3.15 o 
  -2   1   3      106.50      107.43      1.36 o 
  -1   1   3        3.74        1.28      0.31 o 
   0   1   3      166.20      142.77      1.41 o 
   1   1   3     4944.82     4833.04     40.63 o 
   2   1   3        1.09        0.59      0.16 o 
   3   1   3       32.54       35.36      0.61 o 
   4   1   3        0.15        0.06      0.30 o 
   5   1   3        1.07        0.46      0.38 o 
  -5   2   3        0.03       -1.52      1.77 o 
  -4   2   3        0.08        0.01      0.63 o 
  -3   2   3       19.16       17.19      0.85 o 
  -2   2   3        0.84        0.02      0.30 o 
  -1   2   3       21.10       23.41      0.64 o 
   0   2   3        4.73        4.32      0.36 o 
   1   2   3      651.27      695.75      6.08 o 
   2   2   3      306.25      322.20      2.51 o 
   3   2   3       11.32       13.05      0.71 o 
   4   2   3        2.63        0.11      0.26 o 
   5   2   3        1.01        0.68      0.64 o 
  -4   3   3        1.20        4.90      1.57 o 
  -3   3   3       16.08       15.09      0.84 o 
  -2   3   3        0.70       -0.04      0.38 o 
  -1   3   3      406.69      451.97      4.38 o 
   0   3   3        5.49        7.14      0.48 o 
   1   3   3       19.51       18.25      0.58 o 
   2   3   3      118.87      119.34      1.52 o 
   3   3   3       37.84       34.92      0.70 o 
   4   3   3        4.73        4.32      1.25 o 
   5   3   3        0.71        0.09      0.74 o 
  -4   4   3        1.25        1.47      0.66 o 
  -3   4   3       28.71       29.44      0.92 o 
  -2   4   3        8.22        9.64      0.58 o 
  -1   4   3       34.24       29.06      0.81 o 
   0   4   3      103.59      109.68      1.46 o 
   1   4   3        1.08        1.69      0.35 o 
   2   4   3        0.97        1.43      0.46 o 
   3   4   3        0.64        0.78      0.25 o 
   4   4   3       15.42       12.95      1.56 o 
   5   4   3        0.08       -0.24      0.87 o 
  -4   5   3        0.94        2.40      0.73 o 
  -3   5   3        7.75        5.71      0.67 o 
  -2   5   3        6.77       10.49      0.64 o 
  -1   5   3       20.77       19.25      0.65 o 
   0   5   3       16.73       16.55      0.69 o 
   1   5   3       69.24       57.26      2.43 o 
   2   5   3       61.29       64.68      1.24 o 
   3   5   3        0.00       -0.19      0.36 o 
   4   5   3       12.28       12.59      1.18 o 
   5   5   3        1.56        1.26      1.00 o 
  -3   6   3        0.98        1.28      0.63 o 
  -2   6   3       46.99       42.82      1.05 o 
  -1   6   3       16.87       18.78      0.72 o 
   0   6   3       16.10       15.83      0.76 o 
   1   6   3        5.47        5.27      0.78 o 
   2   6   3        9.77       10.87      0.77 o 
   3   6   3        3.88        4.49      0.38 o 
   4   6   3        0.17        0.14      0.21 o 
   5   6   3        0.15        0.60      1.07 o 
  -3   7   3        2.05        3.76      0.88 o 
  -2   7   3        0.25       -0.15      0.59 o 
  -1   7   3        7.67        8.19      0.65 o 
   0   7   3       32.14       29.66      1.04 o 
   1   7   3        0.14        0.06      0.45 o 
   2   7   3        1.08        0.16      0.58 o 
   3   7   3       11.16       11.39      0.85 o 
   4   7   3        1.11        0.63      0.40 o 
   5   7   3        0.07       -0.13      1.71 o 
  -2   8   3        0.02        0.33      0.59 o 
  -1   8   3        3.26        3.19      0.64 o 
   0   8   3       95.32       93.20      1.65 o 
   1   8   3        5.53        5.72      1.20 o 
   2   8   3        0.83        0.57      0.58 o 
   3   8   3        0.00        0.61      0.64 o 
   4   8   3        0.24       -0.13      0.70 o 
  -2   9   3       12.43       14.25      0.98 o 
  -1   9   3        0.74        0.94      0.77 o 
   0   9   3        4.17        1.83      1.31 o 
   1   9   3       15.84       17.26      0.96 o 
   2   9   3        0.50        0.13      0.72 o 
   3   9   3        0.05       -0.20      0.67 o 
   4   9   3        0.27        0.01      0.62 o 
  -1  10   3        6.65        7.71      1.35 o 
   0  10   3        0.24       -0.11      0.98 o 
   1  10   3        0.27        0.66      1.10 o 
   2  10   3        1.02        0.72      0.90 o 
   3  10   3        0.64        0.82      0.82 o 
  -2 -10   4        0.65        0.85      0.68 o 
  -1 -10   4        0.02        0.84      0.54 o 
   0 -10   4        3.71        2.51      0.97 o 
  -3  -9   4        0.23        1.05      1.01 o 
  -2  -9   4        0.25        0.44      0.70 o 
  -1  -9   4        0.00       -0.07      0.40 o 
   0  -9   4        1.14        1.21      0.58 o 
   1  -9   4        3.63        1.00      1.24 o 
   2  -9   4        0.58        0.72      1.15 o 
  -3  -8   4        0.01        0.37      1.35 o 
  -2  -8   4        0.18        0.17      0.36 o 
  -1  -8   4        3.94        3.28      0.58 o 
   0  -8   4        1.20        1.61      0.57 o 
   1  -8   4        0.04        0.22      0.28 o 
   2  -8   4        4.51        8.45      1.29 o 
   3  -8   4        0.39        1.16      1.23 o 
  -4  -7   4        0.29        0.14      0.68 o 
  -3  -7   4        2.35        0.46      1.34 o 
  -2  -7   4        1.43        1.68      1.23 o 
  -1  -7   4        3.68        2.83      0.41 o 
   0  -7   4       49.99       40.47      0.68 o 
   1  -7   4        5.80        4.41      0.38 o 
   2  -7   4        0.10        0.19      0.17 o 
   3  -7   4        3.12        4.03      1.19 o 
  -4  -6   4        0.65        0.61      1.15 o 
  -3  -6   4        0.13        0.24      0.74 o 
  -2  -6   4       90.91       91.44      1.29 o 
  -1  -6   4        4.05        4.25      0.46 o 
   0  -6   4        2.89        3.65      0.29 o 
   1  -6   4        2.98        0.91      0.25 o 
   2  -6   4        0.07        0.04      0.13 o 
   3  -6   4        1.78        0.94      0.94 o 
  -4  -5   4        0.81        0.06      0.70 o 
  -3  -5   4        3.73        2.53      0.71 o 
  -2  -5   4      120.74      124.57      1.59 o 
  -1  -5   4        4.20        0.91      1.05 o 
   0  -5   4        0.99        2.54      0.36 o 
   1  -5   4       10.39        8.36      0.39 o 
   2  -5   4       58.51       57.95      2.69 o 
   3  -5   4       16.96       14.36      0.78 o 
   4  -5   4        0.74        0.33      0.87 o 
  -5  -4   4        0.07       -0.25      0.79 o 
  -4  -4   4        5.47        6.73      0.84 o 
  -3  -4   4        0.50        0.91      0.53 o 
  -2  -4   4        1.70        2.01      0.27 o 
  -1  -4   4       25.07       21.31      0.52 o 
   0  -4   4      463.63      512.92      6.64 o 
   1  -4   4       23.31       27.54      0.35 o 
   2  -4   4        4.41        4.61      0.17 o 
   3  -4   4      126.48      121.27      3.37 o 
   4  -4   4        4.27        4.82      0.46 o 
  -5  -3   4        0.07        0.44      0.76 o 
  -4  -3   4        0.98        0.06      0.55 o 
  -3  -3   4        0.12       -0.14      0.53 o 
  -2  -3   4        0.57        0.48      0.36 o 
  -1  -3   4       80.57       67.83      1.01 o 
   0  -3   4      146.81      159.13      1.46 o 
   1  -3   4      161.94      191.05      3.21 o 
   2  -3   4       10.97        8.89      0.24 o 
   3  -3   4        0.05        0.07      0.15 o 
   4  -3   4        3.61        2.80      1.09 o 
   5  -3   4        0.07        0.00      0.33 o 
  -5  -2   4        0.42        0.26      0.73 o 
  -4  -2   4        5.12        5.66      0.76 o 
  -3  -2   4       13.47       11.83      1.25 o 
  -2  -2   4        2.29        2.18      0.20 o 
  -1  -2   4      199.52      207.54      2.95 o 
   0  -2   4       70.36       58.31      1.06 o 
   1  -2   4       82.31       88.31      1.11 o 
   2  -2   4      122.83      113.33      0.87 o 
   3  -2   4        1.25        0.96      0.20 o 
   4  -2   4        0.15        0.07      0.24 o 
   5  -2   4        0.60       -0.01      0.29 o 
  -5  -1   4        1.57        0.62      0.95 o 
  -4  -1   4        0.89        0.80      0.58 o 
  -3  -1   4        1.35        1.72      0.24 o 
  -2  -1   4        3.60        3.79      0.35 o 
  -1  -1   4       71.56       66.81      0.72 o 
   0  -1   4        4.46        5.89      0.24 o 
   1  -1   4      167.10      179.24      1.11 o 
   2  -1   4       81.04       79.36      1.13 o 
   3  -1   4       53.60       52.65      0.62 o 
   4  -1   4       14.26       13.99      0.59 o 
   5  -1   4        0.07        0.09      0.28 o 
  -5   0   4        1.89        0.05      0.97 o 
  -4   0   4        3.69        0.07      0.79 o 
  -3   0   4        2.03        2.61      1.29 o 
  -2   0   4       16.63       17.54      1.33 o 
  -1   0   4      295.67      280.48      3.59 o 
   0   0   4      172.76      163.38      2.02 o 
   1   0   4      407.89      416.60      2.73 o 
   2   0   4        0.27        0.14      0.12 o 
   3   0   4       10.80        8.95      0.37 o 
   4   0   4       65.59       64.52      0.87 o 
   5   0   4        0.23        0.26      0.31 o 
  -5   1   4        0.79        0.12      1.00 o 
  -4   1   4        0.29       -0.10      0.77 o 
  -3   1   4      335.52      335.05      5.80 o 
  -2   1   4       53.08       52.65      1.05 o 
  -1   1   4      104.18       95.09      1.17 o 
   0   1   4       81.57       60.26      1.08 o 
   1   1   4      146.79      156.41      2.43 o 
   2   1   4      291.30      300.13      2.03 o 
   3   1   4        0.27        0.57      0.25 o 
   4   1   4        2.28        0.89      0.77 o 
   5   1   4        0.22        0.18      0.29 o 
  -4   2   4        2.51       -0.12      1.31 o 
  -3   2   4      121.26      121.55      3.16 o 
  -2   2   4       46.46       37.87      0.83 o 
  -1   2   4       38.97       30.97      0.67 o 
   0   2   4      202.67      188.32      2.84 o 
   1   2   4       67.63       71.41      0.90 o 
   2   2   4      140.98      140.97      1.38 o 
   3   2   4        9.76       10.63      0.39 o 
   4   2   4        0.20       -0.14      0.28 o 
   5   2   4        0.29        0.28      0.58 o 
  -4   3   4        0.15        0.05      0.79 o 
  -3   3   4        0.95        1.75      0.58 o 
  -2   3   4       16.15       16.90      0.68 o 
  -1   3   4      550.37      601.61      5.99 o 
   0   3   4        6.13        8.56      0.63 o 
   1   3   4        3.04        2.48      0.35 o 
   2   3   4      171.77      182.53      1.63 o 
   3   3   4       13.21       14.13      0.42 o 
   4   3   4        2.57        0.59      0.54 o 
   5   3   4        0.22        0.05      0.70 o 
  -4   4   4        0.09       -0.54      0.67 o 
  -3   4   4        2.50        1.90      0.73 o 
  -2   4   4        1.45        2.28      0.53 o 
  -1   4   4       76.77       74.02      1.17 o 
   0   4   4      208.20      219.47      2.38 o 
   1   4   4       64.39       60.48      0.95 o 
   2   4   4       34.62       36.67      2.95 o 
   3   4   4        4.98        5.41      0.43 o 
   4   4   4        3.95        2.89      0.48 o 
   5   4   4        3.16        2.78      0.99 o 
  -4   5   4        0.26       -0.17      1.08 o 
  -3   5   4        0.22        0.11      0.53 o 
  -2   5   4       41.57       36.69      1.15 o 
  -1   5   4        0.19        0.23      0.69 o 
   0   5   4      110.23      116.47      3.14 o 
   1   5   4        9.04        9.60      0.71 o 
   2   5   4       10.09       10.97      0.91 o 
   3   5   4        0.05       -0.01      0.34 o 
   4   5   4        0.08        0.15      0.28 o 
   5   5   4        0.20        0.17      0.89 o 
  -3   6   4        0.05        0.03      0.52 o 
  -2   6   4        5.37        5.85      0.70 o 
  -1   6   4        3.37        3.45      0.58 o 
   0   6   4        4.77        3.60      0.54 o 
   1   6   4        4.61        5.39      0.57 o 
   2   6   4       14.11       15.66      1.32 o 
   3   6   4        2.79        3.22      0.43 o 
   4   6   4        0.01        0.13      0.29 o 
   5   6   4        1.75        1.53      1.81 o 
  -3   7   4        3.45        4.23      1.33 o 
  -2   7   4        2.47        2.57      0.68 o 
  -1   7   4       37.85       36.22      1.05 o 
   0   7   4       74.09       73.42      1.40 o 
   1   7   4        0.64        1.46      0.56 o 
   2   7   4        0.97        0.49      0.54 o 
   3   7   4       13.58       15.83      0.90 o 
   4   7   4        0.18       -0.05      0.40 o 
   5   7   4        0.16       -0.03      0.95 o 
  -2   8   4        1.37        2.46      0.90 o 
  -1   8   4        0.01       -0.08      0.53 o 
   0   8   4        0.44        0.29      0.68 o 
   1   8   4       67.28       67.55      1.47 o 
   2   8   4        1.60        1.65      0.79 o 
   3   8   4        0.08        0.25      0.66 o 
   4   8   4        0.00        0.60      0.59 o 
  -1   9   4        1.02        1.42      0.87 o 
   0   9   4        0.11        0.39      0.75 o 
   1   9   4       16.66       15.39      1.66 o 
   2   9   4        0.09        0.36      0.82 o 
   3   9   4        0.00        0.17      1.11 o 
   4   9   4        0.08       -0.10      1.22 o 
   0  10   4        0.98        1.45      0.79 o 
   1  10   4        0.65        0.61      0.74 o 
   2  10   4        0.93        0.24      0.73 o 
   3  10   4        1.93        1.07      0.86 o 
  -1 -10   5        0.09        0.10      0.48 o 
   0 -10   5        0.20        0.73      0.94 o 
  -2  -9   5        0.37        0.78      0.47 o 
  -1  -9   5        1.30        1.09      0.60 o 
   0  -9   5        0.35        0.01      0.43 o 
   1  -9   5        0.09        0.10      0.87 o 
  -3  -8   5        0.13        0.80      0.95 o 
  -2  -8   5        2.13        2.63      1.94 o 
  -1  -8   5        0.57        0.22      0.39 o 
   0  -8   5        9.23        7.53      0.51 o 
   1  -8   5        1.47        1.52      0.49 o 
   2  -8   5        0.00        0.24      0.94 o 
  -4  -7   5        2.34        1.38      1.36 o 
  -3  -7   5        0.14        0.65      0.60 o 
  -2  -7   5        0.01        0.34      0.45 o 
  -1  -7   5        3.43        1.05      1.35 o 
   0  -7   5        1.23        0.46      0.46 o 
   1  -7   5       27.23       20.23      2.28 o 
   2  -7   5        0.11       -0.05      0.76 o 
   3  -7   5        0.00        0.30      0.98 o 
  -4  -6   5        0.08        0.06      0.77 o 
  -3  -6   5        0.53        0.84      0.94 o 
  -2  -6   5        0.01        0.05      0.35 o 
  -1  -6   5        2.86        3.82      0.39 o 
   0  -6   5        0.92        2.10      0.42 o 
   1  -6   5       25.06       22.69      0.61 o 
   2  -6   5       13.97       14.84      1.16 o 
   3  -6   5        0.12       -0.32      0.90 o 
  -4  -5   5        0.02       -0.01      0.57 o 
  -3  -5   5        0.24        0.10      0.57 o 
  -2  -5   5       60.98       68.72      1.02 o 
  -1  -5   5       11.04       12.07      0.95 o 
   0  -5   5        0.22        0.03      0.19 o 
   1  -5   5       11.23       15.42      0.39 o 
   2  -5   5        3.00        2.72      0.82 o 
   3  -5   5      144.71      153.08      4.02 o 
   4  -5   5        0.13        0.17      0.86 o 
  -4  -4   5        1.33       -0.15      0.64 o 
  -3  -4   5        4.05        7.02      1.09 o 
  -2  -4   5       10.64       10.92      0.67 o 
  -1  -4   5      206.46      199.84      5.53 o 
   0  -4   5       88.86       92.55      0.88 o 
   1  -4   5        4.78        2.55      0.63 o 
   2  -4   5       25.08       25.98      1.11 o 
   3  -4   5       24.90       26.54      1.36 o 
   4  -4   5       11.05       11.65      1.20 o 
  -5  -3   5        0.13        0.16      1.24 o 
  -4  -3   5        2.93       -0.14      0.77 o 
  -3  -3   5        4.98        5.91      0.65 o 
  -2  -3   5        1.34        1.70      0.22 o 
  -1  -3   5        0.27        0.01      0.13 o 
   0  -3   5        0.02        0.74      0.14 o 
   1  -3   5       29.98       32.89      1.01 o 
   2  -3   5        0.44        0.39      0.55 o 
   3  -3   5        0.01        0.01      0.11 o 
   4  -3   5        0.00        0.10      0.21 o 
  -5  -2   5        0.16       -0.01      0.61 o 
  -4  -2   5        2.24        1.08      0.88 o 
  -3  -2   5        8.62        8.07      1.01 o 
  -2  -2   5       19.31       18.20      1.01 o 
  -1  -2   5        0.78        0.48      0.32 o 
   0  -2   5        0.00        0.28      0.16 o 
   1  -2   5      175.97      191.36      2.06 o 
   2  -2   5       12.07       12.09      0.76 o 
   3  -2   5        0.10        0.16      0.17 o 
   4  -2   5        3.72        3.45      0.31 o 
   5  -2   5        0.20        0.08      0.30 o 
  -5  -1   5        0.54        0.33      0.79 o 
  -4  -1   5        3.26        3.28      1.79 o 
  -3  -1   5       17.75       20.69      1.39 o 
  -2  -1   5       71.46       82.79      1.42 o 
  -1  -1   5      193.53      214.91      3.04 o 
   0  -1   5       86.84       92.20      0.75 o 
   1  -1   5      114.44      106.79      1.04 o 
   2  -1   5       62.78       65.05      0.69 o 
   3  -1   5        2.88        3.15      0.27 o 
   4  -1   5       15.08       14.08      0.45 o 
   5  -1   5        0.19        0.32      0.29 o 
  -4   0   5        0.82       -0.07      1.33 o 
  -3   0   5        8.61        8.57      1.01 o 
  -2   0   5       10.53        9.17      0.76 o 
  -1   0   5        3.29        4.28      0.28 o 
   0   0   5      892.68      923.91      8.06 o 
   1   0   5       10.53       10.67      0.30 o 
   2   0   5        0.30        0.18      0.14 o 
   3   0   5        0.01        0.17      0.25 o 
   4   0   5        0.50        0.44      0.29 o 
   5   0   5        0.07        0.14      0.37 o 
  -4   1   5        0.25       -0.05      0.81 o 
  -3   1   5        7.94        7.96      0.88 o 
  -2   1   5        6.89        5.11      0.51 o 
  -1   1   5       61.51       65.25      2.75 o 
   0   1   5      174.16      177.16      3.99 o 
   1   1   5       43.78       48.35      1.11 o 
   2   1   5       17.88       16.30      0.35 o 
   3   1   5        7.43        8.06      0.28 o 
   4   1   5       16.62       17.89      0.58 o 
   5   1   5        0.01        0.17      0.30 o 
  -4   2   5        0.12       -0.19      0.91 o 
  -3   2   5       18.05       18.61      1.41 o 
  -2   2   5        9.79       11.66      0.78 o 
  -1   2   5       38.14       45.30      0.84 o 
   0   2   5      115.61      119.10      2.39 o 
   1   2   5        1.13        0.92      0.24 o 
   2   2   5     1638.80     1706.42     16.29 o 
   3   2   5        8.02        8.63      0.37 o 
   4   2   5        0.52        0.20      0.31 o 
   5   2   5        0.49        0.02      0.54 o 
  -4   3   5        0.01        0.00      0.50 o 
  -3   3   5        1.39        1.24      0.62 o 
  -2   3   5      102.51       98.96      1.56 o 
  -1   3   5       17.32       17.25      0.75 o 
   0   3   5       30.42       36.60      1.02 o 
   1   3   5       31.86       33.37      0.92 o 
   2   3   5       91.58       91.87      1.41 o 
   3   3   5       61.25       61.71      1.31 o 
   4   3   5        6.33        6.69      0.48 o 
   5   3   5        0.02        0.00      0.84 o 
  -4   4   5        5.51        8.19      0.96 o 
  -3   4   5        1.57        1.16      1.07 o 
  -2   4   5        4.58        3.08      0.70 o 
  -1   4   5        0.43        0.19      0.42 o 
   0   4   5       15.72       16.21      0.75 o 
   1   4   5        8.84        9.09      0.61 o 
   2   4   5        0.32        0.05      0.26 o 
   3   4   5        0.62        0.88      0.44 o 
   4   4   5        8.09        7.73      0.47 o 
   5   4   5        0.02       -0.65      0.83 o 
  -3   5   5        4.90        3.65      2.73 o 
  -2   5   5        2.77        2.71      0.65 o 
  -1   5   5        8.71        9.88      0.67 o 
   0   5   5       28.89       32.71      1.18 o 
   1   5   5        0.51        0.65      0.72 o 
   2   5   5        5.05        5.90      0.56 o 
   3   5   5        0.70        1.03      0.38 o 
   4   5   5        0.46        0.44      0.35 o 
   5   5   5        3.92        3.67      1.09 o 
  -3   6   5        3.02        4.29      0.86 o 
  -2   6   5       18.27       14.95      1.00 o 
  -1   6   5        8.97       12.10      0.90 o 
   0   6   5        3.36        3.11      0.71 o 
   1   6   5        9.85        9.34      0.87 o 
   2   6   5        0.25       -0.18      0.46 o 
   3   6   5       18.60       19.61      0.71 o 
   4   6   5        0.00        0.12      0.35 o 
   5   6   5        0.46       -0.14      0.97 o 
  -2   7   5        1.47        0.42      0.68 o 
  -1   7   5       57.51       57.90      1.83 o 
   0   7   5        0.01        0.32      0.54 o 
   1   7   5        0.02        0.03      0.46 o 
   2   7   5        0.19        0.31      0.55 o 
   3   7   5        0.33        0.20      0.39 o 
   4   7   5        0.02        0.12      0.47 o 
   5   7   5        0.05        0.27      0.76 o 
  -2   8   5        0.98        1.96      0.98 o 
  -1   8   5        0.48        0.93      1.08 o 
   0   8   5        3.06        2.84      0.73 o 
   1   8   5        1.70        2.80      0.89 o 
   2   8   5        0.65        0.20      0.99 o 
   3   8   5        0.71       -0.09      0.63 o 
   4   8   5        0.33        0.32      0.62 o 
  -1   9   5        0.75        1.67      0.95 o 
   0   9   5        0.07        0.23      0.62 o 
   1   9   5       62.11       66.21      1.67 o 
   2   9   5        0.09       -0.29      0.71 o 
   3   9   5        0.06        0.36      0.75 o 
   0  10   5        0.68        0.42      0.74 o 
   1  10   5        1.33       -0.08      1.10 o 
   2  10   5        5.65        4.16      3.18 o 
  -2  -9   6        0.79        1.92      1.36 o 
  -1  -9   6        2.09        2.28      0.53 o 
   0  -9   6        0.00       -0.70      0.87 o 
   1  -9   6        2.37        1.99      1.10 o 
  -3  -8   6        0.09       -0.21      0.74 o 
  -2  -8   6        0.01       -0.03      0.29 o 
  -1  -8   6        0.05       -0.10      0.60 o 
   0  -8   6        0.06        0.27      0.46 o 
   1  -8   6        0.09        0.09      0.80 o 
   2  -8   6        1.37        0.52      1.06 o 
  -3  -7   6        0.43        1.29      0.78 o 
  -2  -7   6        0.44        0.22      0.32 o 
  -1  -7   6        0.55        0.52      0.46 o 
   0  -7   6       11.20        9.80      0.74 o 
   1  -7   6       17.81       15.63      3.50 o 
   2  -7   6        0.00       -0.11      0.85 o 
   3  -7   6        3.27        4.93      1.37 o 
  -4  -6   6        0.60        0.01      0.62 o 
  -3  -6   6        0.04        0.20      0.66 o 
  -2  -6   6       12.22       13.51      0.47 o 
  -1  -6   6        0.12        0.25      0.29 o 
   0  -6   6        5.41        6.93      0.32 o 
   1  -6   6       71.93       62.57      1.82 o 
   2  -6   6        4.33        6.54      1.06 o 
   3  -6   6        0.02       -0.21      0.91 o 
  -4  -5   6        0.26        0.05      0.64 o 
  -3  -5   6        0.87        0.68      0.76 o 
  -2  -5   6        0.14        0.26      0.26 o 
  -1  -5   6      135.06      131.81      1.38 o 
   0  -5   6        0.24        0.06      0.17 o 
   1  -5   6        1.20        0.73      0.68 o 
   2  -5   6        3.16        2.70      1.38 o 
   3  -5   6       15.76       16.90      2.08 o 
  -4  -4   6        1.54        0.01      0.89 o 
  -3  -4   6        1.58        1.64      0.60 o 
  -2  -4   6        0.02        0.11      0.42 o 
  -1  -4   6        3.13        3.17      0.29 o 
   0  -4   6        1.64        0.18      0.22 o 
   1  -4   6        4.62        3.74      1.14 o 
   2  -4   6        2.65        2.45      0.79 o 
   3  -4   6       52.67       59.77      1.91 o 
   4  -4   6        1.35        2.20      1.65 o 
  -4  -3   6        2.47       -0.20      0.82 o 
  -3  -3   6        1.80        1.85      0.31 o 
  -2  -3   6        0.64        1.43      0.31 o 
  -1  -3   6        0.02        0.02      0.18 o 
   0  -3   6        3.01        4.36      0.25 o 
   1  -3   6      127.10      138.64      1.88 o 
   2  -3   6       18.91       17.29      0.98 o 
   3  -3   6       11.77       15.68      1.05 o 
   4  -3   6       48.64       49.90      1.85 o 
  -4  -2   6        0.08        0.00      0.49 o 
  -3  -2   6        7.97        7.07      0.49 o 
  -2  -2   6       13.70       11.77      0.55 o 
  -1  -2   6       31.64       27.72      0.58 o 
   0  -2   6       14.09       11.56      0.31 o 
   1  -2   6       33.25       30.53      0.36 o 
   2  -2   6       94.14       98.17      1.45 o 
   3  -2   6        0.09        0.12      0.11 o 
   4  -2   6        0.10        0.10      0.16 o 
   5  -2   6        0.31        0.73      0.79 o 
  -4  -1   6        0.64        0.00      0.75 o 
  -3  -1   6        3.99        3.89      0.52 o 
  -2  -1   6        1.06        1.01      0.32 o 
  -1  -1   6        1.01        2.03      0.31 o 
   0  -1   6        1.15        1.77      0.25 o 
   1  -1   6       48.54       41.06      0.44 o 
   2  -1   6        0.16        0.16      0.13 o 
   3  -1   6        5.71        5.90      0.32 o 
   4  -1   6        0.76        0.36      0.21 o 
   5  -1   6        0.24        0.48      0.29 o 
  -4   0   6        1.09        0.10      0.34 o 
  -3   0   6        1.83        1.36      0.87 o 
  -2   0   6        0.36        0.35      0.29 o 
  -1   0   6        1.88        1.37      0.30 o 
   0   0   6      157.29      155.31      1.51 o 
   1   0   6       17.20       18.63      0.33 o 
   2   0   6      127.93      130.08      1.07 o 
   3   0   6       21.19       22.45      0.57 o 
   4   0   6       17.88       15.87      0.53 o 
   5   0   6        2.20        1.37      0.46 o 
  -4   1   6        1.16        0.03      0.86 o 
  -3   1   6       27.01       31.32      1.62 o 
  -2   1   6        2.76        1.65      0.52 o 
  -1   1   6        7.88       11.04      0.52 o 
   0   1   6      103.26       99.31      1.07 o 
   1   1   6       74.21       72.29      0.83 o 
   2   1   6       52.88       53.74      0.65 o 
   3   1   6        0.09        0.15      0.23 o 
   4   1   6        0.96        0.45      0.33 o 
   5   1   6        7.92        7.29      0.57 o 
  -4   2   6        2.75        0.14      1.02 o 
  -3   2   6        0.13       -0.23      0.68 o 
  -2   2   6      373.66      380.38      4.84 o 
  -1   2   6        0.55        0.29      0.46 o 
   0   2   6       16.63       14.28      0.52 o 
   1   2   6       66.15       59.03      0.85 o 
   2   2   6       24.74       24.62      0.62 o 
   3   2   6       37.48       34.67      0.66 o 
   4   2   6        0.22        0.09      0.32 o 
   5   2   6        0.00        0.03      0.53 o 
  -4   3   6        0.06        0.41      0.91 o 
  -3   3   6        2.96        1.26      1.21 o 
  -2   3   6       26.76       28.98      1.02 o 
  -1   3   6       25.38       23.11      1.74 o 
   0   3   6       11.78        9.82      0.54 o 
   1   3   6        0.25        0.13      0.31 o 
   2   3   6       66.27       69.01      0.96 o 
   3   3   6       16.43       17.41      0.52 o 
   4   3   6        0.75        0.75      0.45 o 
   5   3   6        0.04        0.25      0.69 o 
  -3   4   6        0.89       -0.08      0.60 o 
  -2   4   6        3.69        4.44      1.08 o 
  -1   4   6        0.17        0.69      0.51 o 
   0   4   6      209.09      218.43      2.57 o 
   1   4   6        1.09        0.84      0.51 o 
   2   4   6        9.56       10.77      0.45 o 
   3   4   6       68.07       70.66      1.18 o 
   4   4   6        0.62        0.63      0.36 o 
   5   4   6        0.54        0.14      0.36 o 
  -3   5   6        0.06        0.48      0.72 o 
  -2   5   6       13.00       13.23      0.86 o 
  -1   5   6        0.03        0.08      0.48 o 
   0   5   6       36.47       34.47      1.09 o 
   1   5   6       84.17       90.25      2.57 o 
   2   5   6        1.90        3.04      0.54 o 
   3   5   6        4.55        4.52      0.46 o 
   4   5   6        0.01        0.05      0.36 o 
   5   5   6        0.17        0.31      0.47 o 
  -3   6   6        0.03       -0.04      0.67 o 
  -2   6   6        0.35       -0.25      0.63 o 
  -1   6   6        8.45        7.68      0.79 o 
   0   6   6        1.35        0.67      0.56 o 
   1   6   6        2.56        2.17      0.60 o 
   2   6   6        3.83        4.90      0.77 o 
   3   6   6        0.02       -0.17      0.41 o 
   4   6   6        0.04        0.14      0.58 o 
   5   6   6        0.63        0.45      0.72 o 
  -2   7   6        0.50        0.67      0.95 o 
  -1   7   6        2.45        2.22      0.73 o 
   0   7   6        4.25        3.57      0.84 o 
   1   7   6        3.98        3.11      0.69 o 
   2   7   6        1.81        0.72      0.68 o 
   3   7   6        6.97        7.23      0.59 o 
   4   7   6        1.07        0.56      0.64 o 
  -2   8   6        2.93        3.48      1.18 o 
  -1   8   6        1.07        0.48      0.73 o 
   0   8   6        5.36        5.91      1.00 o 
   1   8   6       27.17       28.39      1.16 o 
   2   8   6        1.30        0.65      0.81 o 
   3   8   6        0.00       -0.03      0.73 o 
   4   8   6        1.80        0.38      0.70 o 
  -1   9   6        0.09        0.20      0.74 o 
   0   9   6        0.60        0.33      0.69 o 
   1   9   6        2.42        0.66      0.96 o 
   2   9   6       12.04       13.08      1.31 o 
   3   9   6        0.05       -0.02      0.83 o 
   1  10   6        0.66        0.68      0.82 o 
   2  10   6        0.25        0.03      0.74 o 
  -1  -9   7        0.56        1.36      0.51 o 
   0  -9   7        0.01        0.78      0.90 o 
   1  -9   7        2.00        2.03      1.18 o 
  -2  -8   7        0.06        0.26      0.42 o 
  -1  -8   7        0.01        0.00      0.27 o 
   0  -8   7        0.56        0.37      0.49 o 
   1  -8   7        0.74       -0.12      0.86 o 
   2  -8   7        0.91        1.50      1.88 o 
  -3  -7   7        1.33        1.89      0.70 o 
  -2  -7   7        0.05        0.06      0.39 o 
  -1  -7   7        2.42        3.45      0.46 o 
   0  -7   7        0.72        0.32      0.25 o 
   1  -7   7        4.28        2.81      1.00 o 
   2  -7   7        0.73        0.72      1.01 o 
   3  -7   7        0.12        0.06      0.98 o 
  -3  -6   7        4.93        5.19      0.91 o 
  -2  -6   7        0.47        0.39      0.37 o 
  -1  -6   7        1.87        1.29      0.59 o 
   0  -6   7        1.89        0.72      0.33 o 
   1  -6   7        6.10        4.28      1.49 o 
   2  -6   7        6.31        5.72      1.11 o 
   3  -6   7        0.03        0.46      1.01 o 
  -4  -5   7        0.00       -0.04      0.78 o 
  -3  -5   7        0.03        0.00      0.39 o 
  -2  -5   7        0.09        0.36      0.53 o 
  -1  -5   7       27.28       28.09      0.61 o 
   0  -5   7        6.98        6.99      0.30 o 
   1  -5   7        0.24       -0.23      0.65 o 
   2  -5   7        0.05       -0.21      1.24 o 
   3  -5   7        3.26        3.61      1.76 o 
  -4  -4   7        0.66        0.00      0.90 o 
  -3  -4   7        0.28        0.43      0.58 o 
  -2  -4   7        4.17        3.07      0.60 o 
  -1  -4   7      165.18      171.13      1.75 o 
   0  -4   7        2.48        2.67      0.24 o 
   1  -4   7        0.60        0.65      0.68 o 
   2  -4   7        6.36        7.14      0.96 o 
   3  -4   7        5.58        5.74      1.05 o 
   4  -4   7       27.97       29.21      1.68 o 
  -4  -3   7        0.03       -0.07      0.62 o 
  -3  -3   7        5.80        3.16      1.13 o 
  -2  -3   7        2.51        3.49      0.57 o 
  -1  -3   7        9.56        8.96      0.35 o 
   0  -3   7       92.38       88.17      1.13 o 
   1  -3   7      143.00      149.40      1.95 o 
   2  -3   7        0.35        1.10      0.74 o 
   3  -3   7        0.29        0.23      0.72 o 
   4  -3   7        2.81        2.46      1.05 o 
  -4  -2   7        0.23        0.05      0.92 o 
  -3  -2   7        0.13       -0.03      0.26 o 
  -2  -2   7        1.68        2.19      0.49 o 
  -1  -2   7        1.03        0.61      0.44 o 
   0  -2   7       21.74       17.25      0.40 o 
   1  -2   7        7.63       12.29      0.32 o 
   2  -2   7        1.27        2.23      0.60 o 
   3  -2   7        1.73        1.67      0.76 o 
   4  -2   7        2.66        2.79      0.89 o 
   5  -2   7        0.96        1.05      1.43 o 
  -4  -1   7        0.01       -0.03      0.88 o 
  -3  -1   7        0.00        0.01      0.28 o 
  -2  -1   7        0.06        0.41      0.33 o 
  -1  -1   7        0.27        0.14      0.24 o 
   0  -1   7       67.91       71.30      1.43 o 
   1  -1   7        0.20        0.71      0.14 o 
   2  -1   7       57.39       62.56      1.41 o 
   3  -1   7        1.01        0.71      0.25 o 
   4  -1   7        0.04       -0.05      0.17 o 
   5  -1   7        0.33        0.77      1.25 o 
  -4   0   7        5.75        3.70      2.07 o 
  -3   0   7        7.32        9.24      0.84 o 
  -2   0   7       13.41       16.73      0.61 o 
  -1   0   7        5.50        8.65      0.51 o 
   0   0   7      165.84      162.28      1.50 o 
   1   0   7        1.91        2.46      0.40 o 
   2   0   7        8.02        7.31      0.28 o 
   3   0   7        3.88        3.47      0.22 o 
   4   0   7        0.35        0.65      0.44 o 
   5   0   7        0.55        0.30      0.37 o 
  -4   1   7        4.50        7.30      1.41 o 
  -3   1   7        1.51       -0.01      0.53 o 
  -2   1   7        8.99        9.13      0.70 o 
  -1   1   7       12.58       12.54      1.00 o 
   0   1   7       42.41       37.72      0.62 o 
   1   1   7       83.48       80.35      1.53 o 
   2   1   7       12.92       16.18      0.69 o 
   3   1   7        2.90        3.17      0.30 o 
   4   1   7        0.54        0.26      0.35 o 
   5   1   7        2.82        3.24      0.45 o 
  -4   2   7        0.02       -0.01      0.95 o 
  -3   2   7        0.20        0.01      0.50 o 
  -2   2   7       52.71       53.93      1.45 o 
  -1   2   7        4.83        5.12      0.55 o 
   0   2   7       16.32       17.52      0.60 o 
   1   2   7        3.65        5.41      0.37 o 
   2   2   7       12.23       14.61      0.43 o 
   3   2   7       17.06       16.23      0.70 o 
   4   2   7        0.64        0.49      0.34 o 
   5   2   7        3.19        3.30      1.19 o 
  -3   3   7        0.04        1.11      1.49 o 
  -2   3   7       67.23       67.31      1.44 o 
  -1   3   7       13.98       12.37      0.73 o 
   0   3   7        0.03        0.15      0.40 o 
   1   3   7       51.70       51.08      0.79 o 
   2   3   7        0.07        0.33      0.31 o 
   3   3   7      171.74      166.65      3.11 o 
   4   3   7        1.98        1.40      0.37 o 
   5   3   7        0.00       -0.09      0.64 o 
  -3   4   7        0.01       -0.22      0.71 o 
  -2   4   7        2.29        1.01      0.89 o 
  -1   4   7       53.59       54.79      2.05 o 
   0   4   7       46.88       51.08      1.25 o 
   1   4   7        9.82       12.58      0.64 o 
   2   4   7        7.46        7.42      0.51 o 
   3   4   7        0.09        0.03      0.37 o 
   4   4   7        5.77        5.41      0.52 o 
   5   4   7        0.82        1.19      0.64 o 
  -3   5   7        2.71        1.63      1.96 o 
  -2   5   7        0.06       -0.68      0.70 o 
  -1   5   7        0.07        0.07      0.51 o 
   0   5   7        2.87        2.77      0.61 o 
   1   5   7        6.03        6.75      0.78 o 
   2   5   7        4.75        3.98      0.46 o 
   3   5   7        1.38        1.03      0.42 o 
   4   5   7        2.26        1.05      0.60 o 
   5   5   7        0.74        0.82      0.44 o 
  -2   6   7        1.60        0.72      0.74 o 
  -1   6   7        3.86        2.05      2.63 o 
   0   6   7        1.55        2.33      0.69 o 
   1   6   7       32.22       36.45      1.25 o 
   2   6   7        3.14        2.45      0.64 o 
   3   6   7        1.63        0.85      0.49 o 
   4   6   7        0.11       -0.09      0.48 o 
   5   6   7        0.02        0.15      0.52 o 
  -2   7   7        0.84        0.19      0.77 o 
  -1   7   7       10.95       10.31      1.12 o 
   0   7   7        0.39        0.15      0.60 o 
   1   7   7        0.12       -0.15      0.58 o 
   2   7   7        0.58       -0.03      0.54 o 
   3   7   7        0.04        0.15      0.52 o 
   4   7   7        1.55        0.46      0.66 o 
  -1   8   7        0.96        1.30      1.02 o 
   0   8   7       16.17       18.41      1.09 o 
   1   8   7        3.49        0.70      1.12 o 
   2   8   7        0.66        0.03      0.62 o 
   3   8   7        0.07        0.00      0.39 o 
   4   8   7        0.66        0.29      0.53 o 
   0   9   7        0.05        0.16      0.86 o 
   1   9   7        1.02       -0.08      0.70 o 
   2   9   7        6.62        4.77      3.34 o 
   3   9   7        0.19        0.10      0.75 o 
  -2  -8   8        0.30        0.76      0.57 o 
  -1  -8   8        1.91        1.81      0.79 o 
   0  -8   8        1.99        2.55      0.97 o 
   1  -8   8        0.04        0.04      0.85 o 
  -2  -7   8        0.03        0.06      0.36 o 
  -1  -7   8        0.41        0.61      0.36 o 
   0  -7   8        0.44        0.04      0.21 o 
   1  -7   8        0.75        0.58      0.91 o 
   2  -7   8        0.02        0.37      1.00 o 
  -3  -6   8        1.41        2.34      0.86 o 
  -2  -6   8        0.69       -0.03      0.29 o 
  -1  -6   8        1.51        1.79      0.70 o 
   0  -6   8        3.14        3.67      0.37 o 
   1  -6   8        6.86        1.47      1.50 o 
   2  -6   8       15.91       14.20      1.39 o 
   3  -6   8        0.00       -0.02      0.87 o 
  -3  -5   8        0.14        1.11      0.64 o 
  -2  -5   8        0.06        0.71      0.47 o 
  -1  -5   8        7.97        8.75      0.48 o 
   0  -5   8        0.01        0.06      0.19 o 
   1  -5   8        3.35        6.36      0.96 o 
   2  -5   8       28.55       28.23      2.23 o 
   3  -5   8        2.20        1.96      1.73 o 
  -3  -4   8        0.44       -0.04      0.51 o 
  -2  -4   8        0.08       -0.11      0.29 o 
  -1  -4   8        5.84        8.27      0.40 o 
   0  -4   8       72.53       72.04      2.09 o 
   1  -4   8        1.88        1.21      0.73 o 
   2  -4   8        0.07        0.02      0.67 o 
   3  -4   8        0.48        0.48      0.91 o 
  -4  -3   8        0.55       -0.01      0.64 o 
  -3  -3   8        2.91       -0.06      0.55 o 
  -2  -3   8        0.30        0.65      0.48 o 
  -1  -3   8        4.32        5.51      0.69 o 
   0  -3   8       64.43       65.62      0.90 o 
   1  -3   8        2.87        2.45      0.15 o 
   2  -3   8        0.22        0.60      0.74 o 
   3  -3   8        1.33        0.03      0.69 o 
   4  -3   8       16.46       18.06      1.45 o 
  -4  -2   8        0.32       -0.07      0.99 o 
  -3  -2   8        7.47        5.60      3.06 o 
  -2  -2   8        1.39        1.04      0.39 o 
  -1  -2   8        2.78        1.67      0.48 o 
   0  -2   8        7.46        8.22      0.36 o 
   1  -2   8        0.28        0.14      0.15 o 
   2  -2   8       10.39       12.58      0.71 o 
   3  -2   8        1.17        1.35      1.29 o 
   4  -2   8        0.53        1.43      0.89 o 
  -4  -1   8        0.69       -0.04      1.59 o 
  -3  -1   8        0.88       -0.02      0.52 o 
  -2  -1   8       17.28       14.66      0.76 o 
  -1  -1   8       16.92       15.59      0.48 o 
   0  -1   8       27.79       27.01      0.55 o 
   1  -1   8        1.47        1.47      0.19 o 
   2  -1   8        3.61        4.37      0.34 o 
   3  -1   8       11.79       11.64      0.48 o 
   4  -1   8        0.12        0.01      0.39 o 
   5  -1   8        0.64        1.22      0.93 o 
  -4   0   8        2.32        0.02      1.62 o 
  -3   0   8        0.01       -0.04      0.38 o 
  -2   0   8        1.57        2.17      0.57 o 
  -1   0   8       19.15       19.94      0.56 o 
   0   0   8        9.58       11.81      0.54 o 
   1   0   8        8.32        8.99      0.33 o 
   2   0   8        0.02        0.13      0.19 o 
   3   0   8        5.29        5.19      0.28 o 
   4   0   8        0.22        0.40      0.28 o 
   5   0   8        0.91        1.72      0.85 o 
  -4   1   8        0.78       -0.01      0.44 o 
  -3   1   8        1.04       -0.07      0.40 o 
  -2   1   8        3.68        4.07      0.64 o 
  -1   1   8        0.37        0.28      0.34 o 
   0   1   8       11.41       11.26      0.85 o 
   1   1   8      182.88      180.73      2.21 o 
   2   1   8        4.57        6.04      0.32 o 
   3   1   8        7.43        8.55      0.45 o 
   4   1   8        1.47        0.96      0.42 o 
   5   1   8        2.28        1.00      0.58 o 
  -3   2   8        0.03       -0.04      0.73 o 
  -2   2   8       30.75       32.60      1.10 o 
  -1   2   8       12.22       11.61      0.71 o 
   0   2   8       13.56       16.11      0.70 o 
   1   2   8       27.93       28.93      0.62 o 
   2   2   8       11.93       11.46      0.49 o 
   3   2   8        3.19        3.19      0.36 o 
   4   2   8        0.03        0.04      0.27 o 
   5   2   8        0.39        0.63      0.63 o 
  -3   3   8        0.87        1.50      1.39 o 
  -2   3   8        0.76        0.60      0.80 o 
  -1   3   8      104.96      113.36      3.78 o 
   0   3   8       11.99       13.12      0.95 o 
   1   3   8        0.06        0.21      0.43 o 
   2   3   8        2.29        2.98      0.49 o 
   3   3   8       54.07       52.88      0.93 o 
   4   3   8        1.15        0.59      0.42 o 
   5   3   8        0.08        0.24      0.46 o 
  -3   4   8        0.06       -0.12      0.87 o 
  -2   4   8        0.00       -0.06      0.60 o 
  -1   4   8        8.71        7.25      0.81 o 
   0   4   8        4.52        4.32      0.64 o 
   1   4   8        3.69        3.56      0.56 o 
   2   4   8        0.08        0.13      0.34 o 
   3   4   8       20.06       18.86      0.86 o 
   4   4   8       13.57       13.36      0.81 o 
   5   4   8        0.00       -0.34      0.56 o 
  -2   5   8        0.75        0.76      0.95 o 
  -1   5   8        0.43        0.02      0.54 o 
   0   5   8        0.11        0.38      0.57 o 
   1   5   8       16.38       17.17      1.99 o 
   2   5   8        2.77        1.76      0.46 o 
   3   5   8        1.25        1.54      0.61 o 
   4   5   8        4.99        4.74      0.67 o 
   5   5   8        0.05        0.22      0.44 o 
  -2   6   8        0.16        0.34      0.77 o 
  -1   6   8        7.73        8.52      0.93 o 
   0   6   8        0.05       -0.23      0.61 o 
   1   6   8        0.38       -0.15      0.70 o 
   2   6   8       10.70       11.27      1.61 o 
   3   6   8        0.17        0.15      0.49 o 
   4   6   8        0.60        0.46      0.65 o 
  -1   7   8        1.99        1.99      0.85 o 
   0   7   8        0.05        0.33      0.68 o 
   1   7   8        0.25        0.00      0.68 o 
   2   7   8        1.10        0.03      0.66 o 
   3   7   8        0.05       -0.09      0.46 o 
   4   7   8        0.52        0.46      0.57 o 
  -1   8   8        0.19        0.63      0.90 o 
   0   8   8        7.49        8.45      1.22 o 
   1   8   8        0.37        0.14      0.70 o 
   2   8   8        0.21        0.12      0.68 o 
   3   8   8        0.08        0.32      0.62 o 
   1   9   8        0.88        0.26      0.82 o 
   2   9   8        2.69        0.02      0.74 o 
  -1  -8   9        0.06        1.13      0.78 o 
   0  -8   9        1.64        0.01      0.69 o 
  -2  -7   9        0.04        0.17      0.36 o 
  -1  -7   9        0.18       -0.09      0.33 o 
   0  -7   9        0.16        0.08      0.71 o 
   1  -7   9        0.06       -0.28      0.91 o 
   2  -7   9        0.34       -0.13      1.01 o 
  -2  -6   9        1.32        0.85      0.61 o 
  -1  -6   9        0.00        0.09      0.29 o 
   0  -6   9        0.65        0.42      0.20 o 
   1  -6   9        1.90        1.82      1.52 o 
   2  -6   9        0.02        0.08      0.90 o 
   3  -6   9        0.21       -0.21      1.12 o 
  -3  -5   9        0.08        0.64      0.65 o 
  -2  -5   9        1.84        1.48      0.54 o 
  -1  -5   9        3.00        4.29      0.66 o 
   0  -5   9        3.22        3.95      0.39 o 
   1  -5   9        0.64        0.34      0.77 o 
   2  -5   9       14.22       15.74      2.10 o 
   3  -5   9        1.07        0.85      1.13 o 
  -3  -4   9        0.12        0.02      0.51 o 
  -2  -4   9        0.77        0.71      0.49 o 
  -1  -4   9        0.73        0.36      0.30 o 
   0  -4   9       47.39       47.80      0.70 o 
   1  -4   9        1.24        0.69      0.76 o 
   2  -4   9        0.99        1.27      0.91 o 
   3  -4   9        0.81       -0.06      0.83 o 
   4  -4   9        0.02        0.11      0.97 o 
  -3  -3   9        0.08       -0.03      0.35 o 
  -2  -3   9        2.22        2.31      1.70 o 
  -1  -3   9        2.94        1.66      0.49 o 
   0  -3   9       74.91       77.09      1.15 o 
   1  -3   9       10.11        9.87      0.33 o 
   2  -3   9        0.86        1.14      0.62 o 
   3  -3   9        0.36        0.03      1.19 o 
   4  -3   9        4.96       -0.01      1.30 o 
  -3  -2   9        0.15       -0.08      0.53 o 
  -2  -2   9        8.21        8.43      0.66 o 
  -1  -2   9        0.21        0.39      0.47 o 
   0  -2   9        2.92        3.17      0.41 o 
   1  -2   9       13.00       13.65      0.40 o 
   2  -2   9       38.41       40.72      1.14 o 
   3  -2   9        0.88       -0.10      1.19 o 
   4  -2   9        1.49       -0.01      1.12 o 
  -3  -1   9        0.00       -0.01      0.37 o 
  -2  -1   9        0.97        0.95      0.53 o 
  -1  -1   9        2.51        2.42      0.50 o 
   0  -1   9        2.46        2.14      0.34 o 
   1  -1   9       17.06       14.69      0.39 o 
   2  -1   9        5.29        6.63      0.28 o 
   3  -1   9        9.10       11.30      0.97 o 
   4  -1   9        0.00        0.05      0.75 o 
  -3   0   9        0.21       -0.01      0.42 o 
  -2   0   9        5.00        4.72      0.62 o 
  -1   0   9        7.60        9.18      0.57 o 
   0   0   9        0.02        0.04      0.25 o 
   1   0   9       16.46       15.50      0.43 o 
   2   0   9        0.17        0.03      0.20 o 
   3   0   9        4.43        5.70      0.37 o 
   4   0   9        0.08       -0.05      0.35 o 
   5   0   9        0.13        0.69      0.91 o 
  -3   1   9        5.28       -0.06      0.57 o 
  -2   1   9        0.93        1.02      0.75 o 
  -1   1   9        2.50        3.22      0.46 o 
   0   1   9        0.67        0.81      0.40 o 
   1   1   9       16.68       16.72      0.56 o 
   2   1   9        0.32        0.24      0.40 o 
   3   1   9        1.78        1.46      0.46 o 
   4   1   9        0.04        0.38      0.51 o 
  -3   2   9        3.94       -0.03      0.88 o 
  -2   2   9        3.72        0.04      0.92 o 
  -1   2   9        6.95        8.42      0.58 o 
   0   2   9        1.56        1.77      0.48 o 
   1   2   9       27.86       26.26      0.64 o 
   2   2   9        3.93        3.52      0.39 o 
   3   2   9        6.01        5.77      0.47 o 
   4   2   9        0.23        0.66      0.39 o 
   5   2   9        0.65        0.69      0.50 o 
  -3   3   9        0.54       -0.07      0.74 o 
  -2   3   9        0.05       -0.02      0.69 o 
  -1   3   9      115.61      121.06      2.08 o 
   0   3   9        3.14        3.35      0.65 o 
   1   3   9        0.03        0.17      0.36 o 
   2   3   9        2.65        3.21      0.43 o 
   3   3   9        1.25        1.15      0.46 o 
   4   3   9        8.36        7.20      0.58 o 
   5   3   9        0.07        0.25      0.62 o 
  -2   4   9        1.03        0.11      0.78 o 
  -1   4   9       42.70       46.61      1.80 o 
   0   4   9       22.14       24.13      0.97 o 
   1   4   9        0.97        0.75      0.45 o 
   2   4   9        2.90        3.68      0.48 o 
   3   4   9        2.65        2.56      0.48 o 
   4   4   9        5.07        3.27      0.68 o 
  -2   5   9        0.21       -0.46      0.97 o 
  -1   5   9        0.68        0.32      0.81 o 
   0   5   9        5.02        5.59      0.95 o 
   1   5   9       24.45       25.73      1.28 o 
   2   5   9        0.57        0.99      0.47 o 
   3   5   9        0.09       -0.12      0.41 o 
   4   5   9        5.38        5.36      0.90 o 
  -2   6   9        0.32        0.16      0.97 o 
  -1   6   9        0.34       -0.02      1.04 o 
   0   6   9        0.13        0.11      0.64 o 
   1   6   9        2.24       -0.17      0.62 o 
   2   6   9        8.47        8.49      0.67 o 
   3   6   9        0.15        0.03      0.49 o 
   4   6   9        0.16        0.07      0.59 o 
  -1   7   9        0.06       -0.07      0.74 o 
   0   7   9        4.57        0.02      0.67 o 
   1   7   9        0.18       -0.08      0.77 o 
   2   7   9        4.19        0.13      0.53 o 
   3   7   9        1.07        0.17      0.58 o 
   0   8   9        1.31        1.21      1.07 o 
   1   8   9        0.06        0.07      0.71 o 
   2   8   9        0.18        0.04      0.84 o 
   3   8   9        0.01        0.13      0.56 o 
  -1  -7  10        0.07        0.20      0.54 o 
   0  -7  10        0.88       -0.08      0.73 o 
   1  -7  10        0.61        0.80      1.01 o 
  -2  -6  10        0.32        0.15      0.74 o 
  -1  -6  10        0.20        0.01      0.27 o 
   0  -6  10        0.70       -0.07      0.71 o 
   1  -6  10        0.19        0.78      1.52 o 
   2  -6  10        1.28        1.11      1.13 o 
  -2  -5  10        6.13        5.87      1.49 o 
  -1  -5  10        0.29        0.24      0.34 o 
   0  -5  10        0.21        0.12      0.25 o 
   1  -5  10        2.02        2.44      0.96 o 
   2  -5  10        0.47        0.53      0.98 o 
   3  -5  10        4.27       -0.13      1.06 o 
  -3  -4  10        0.04        0.68      0.69 o 
  -2  -4  10        0.02        0.25      0.43 o 
  -1  -4  10        0.32        0.62      0.39 o 
   0  -4  10        0.02       -0.02      0.18 o 
   1  -4  10        0.07       -0.06      0.52 o 
   2  -4  10        0.00       -0.28      0.87 o 
   3  -4  10        2.60        0.04      0.89 o 
  -3  -3  10        0.21        0.84      0.82 o 
  -2  -3  10        0.07        0.22      0.56 o 
  -1  -3  10        0.47        0.56      0.52 o 
   0  -3  10       22.46       26.45      0.73 o 
   1  -3  10        9.27        8.33      0.63 o 
   2  -3  10        0.95        0.77      0.66 o 
   3  -3  10        0.00        0.00      0.65 o 
   4  -3  10        0.21        0.01      0.81 o 
  -3  -2  10        0.15       -0.03      0.42 o 
  -2  -2  10        2.38        1.24      1.57 o 
  -1  -2  10        5.24        6.96      0.72 o 
   0  -2  10        4.90        5.48      0.56 o 
   1  -2  10       54.99       55.06      0.99 o 
   2  -2  10        5.34        6.27      0.75 o 
   3  -2  10        0.24       -0.04      0.56 o 
   4  -2  10        0.07        0.00      0.69 o 
  -3  -1  10        0.00        0.04      0.47 o 
  -2  -1  10        1.97        0.48      0.67 o 
  -1  -1  10        3.86        4.80      0.52 o 
   0  -1  10        1.64        1.20      0.38 o 
   1  -1  10        2.22        3.08      0.34 o 
   2  -1  10        0.26        0.18      0.17 o 
   3  -1  10        0.22        0.03      0.53 o 
   4  -1  10        0.03        0.02      0.76 o 
  -3   0  10        0.32       -0.04      0.49 o 
  -2   0  10        1.32        0.21      0.43 o 
  -1   0  10        9.68       10.01      0.92 o 
   0   0  10        0.42        0.38      0.38 o 
   1   0  10        0.56        0.47      0.34 o 
   2   0  10        0.99        0.82      0.24 o 
   3   0  10        6.23        6.40      0.37 o 
   4   0  10        0.11       -0.01      0.50 o 
  -3   1  10        0.17        0.02      0.62 o 
  -2   1  10        1.88        0.85      0.90 o 
  -1   1  10        5.83        7.59      0.58 o 
   0   1  10       10.52       11.41      0.54 o 
   1   1  10       12.28       12.19      0.56 o 
   2   1  10        0.77        1.25      0.31 o 
   3   1  10        1.25        1.80      0.38 o 
   4   1  10        2.81        2.12      0.72 o 
  -3   2  10        2.69        1.92      1.26 o 
  -2   2  10        1.26        1.15      0.57 o 
  -1   2  10        1.95        1.66      0.53 o 
   0   2  10        1.44        1.20      0.50 o 
   1   2  10        1.07        0.64      0.38 o 
   2   2  10       30.59       30.08      1.07 o 
   3   2  10        0.11        0.30      0.37 o 
   4   2  10        0.04        0.22      0.40 o 
  -2   3  10        0.28        0.11      0.71 o 
  -1   3  10        1.39        0.56      0.54 o 
   0   3  10        6.85        7.46      0.74 o 
   1   3  10        3.90        4.40      0.58 o 
   2   3  10        3.30        3.01      0.46 o 
   3   3  10        2.12        1.67      0.43 o 
   4   3  10        0.01       -0.33      0.51 o 
  -2   4  10        0.02       -0.10      0.74 o 
  -1   4  10        6.19        6.07      0.91 o 
   0   4  10        5.44        3.78      2.41 o 
   1   4  10        2.54        2.49      0.62 o 
   2   4  10        0.03        0.01      0.38 o 
   3   4  10        0.00        0.17      0.48 o 
   4   4  10       17.20       18.27      0.83 o 
  -2   5  10        0.12        0.68      1.35 o 
  -1   5  10        1.41        1.16      1.29 o 
   0   5  10       21.49       21.46      1.12 o 
   1   5  10        1.11        0.22      0.50 o 
   2   5  10        2.38        1.24      0.97 o 
   3   5  10        0.14        0.38      0.54 o 
   4   5  10        1.82        0.02      0.58 o 
  -1   6  10        0.02        0.12      0.88 o 
   0   6  10        0.04        0.11      0.70 o 
   1   6  10        0.01        0.24      0.67 o 
   2   6  10        0.03       -0.03      0.45 o 
   3   6  10        1.18        0.14      0.67 o 
   4   6  10        0.14        0.12      0.61 o 
   0   7  10        0.76       -0.09      0.75 o 
   1   7  10        0.03       -0.16      0.84 o 
   2   7  10        1.50        0.03      0.58 o 
   3   7  10        0.02        0.52      0.60 o 
  -1  -6  11        0.15       -0.03      0.30 o 
   0  -6  11        0.00       -0.03      0.66 o 
   1  -6  11        0.06       -0.54      1.53 o 
  -1  -5  11        0.99        0.48      0.51 o 
   0  -5  11        0.08        0.00      0.53 o 
   1  -5  11        0.02        0.18      0.87 o 
   2  -5  11        1.99        1.36      1.12 o 
  -2  -4  11        0.70        0.86      0.59 o 
  -1  -4  11        0.00       -0.08      0.37 o 
   0  -4  11        4.56        5.62      0.35 o 
   1  -4  11        0.61        0.72      0.66 o 
   2  -4  11        0.57        0.71      1.05 o 
   3  -4  11        7.20        0.07      1.62 o 
  -2  -3  11        0.96        0.58      0.60 o 
  -1  -3  11        0.15        0.34      0.47 o 
   0  -3  11        1.53        1.02      1.03 o 
   1  -3  11       27.43       29.74      1.35 o 
   2  -3  11        0.01        0.43      0.69 o 
   3  -3  11        0.14       -0.03      0.87 o 
  -2  -2  11        1.79        1.43      1.74 o 
  -1  -2  11        1.44        1.19      0.67 o 
   0  -2  11        0.19        0.24      0.44 o 
   1  -2  11        1.16        0.54      0.32 o 
   2  -2  11        3.06        3.38      0.94 o 
   3  -2  11        0.00        0.09      0.65 o 
  -2  -1  11        2.36        2.87      0.69 o 
  -1  -1  11        1.14        1.31      0.50 o 
   0  -1  11        0.01        0.11      0.35 o 
   1  -1  11        0.91        0.79      0.32 o 
   2  -1  11        0.54        0.35      0.27 o 
   3  -1  11        3.40        0.00      0.57 o 
   4  -1  11        0.08       -0.09      0.99 o 
  -2   0  11        0.01        0.08      0.52 o 
  -1   0  11        2.00        2.02      0.50 o 
   0   0  11        2.65        2.37      0.47 o 
   1   0  11        0.04        0.09      0.32 o 
   2   0  11        1.44        0.57      0.26 o 
   3   0  11        0.03       -0.01      0.20 o 
   4   0  11        2.95        0.03      1.40 o 
  -2   1  11        0.43        0.58      0.55 o 
  -1   1  11        1.63        1.74      0.69 o 
   0   1  11        1.64        1.87      0.47 o 
   1   1  11        0.15        0.16      0.34 o 
   2   1  11        1.20        0.35      0.36 o 
   3   1  11        0.01        0.13      0.27 o 
   4   1  11        0.00        0.02      1.29 o 
  -2   2  11        1.44        1.13      0.68 o 
  -1   2  11        0.27        0.56      0.85 o 
   0   2  11        0.13        0.17      0.46 o 
   1   2  11        0.38       -0.01      0.32 o 
   2   2  11        0.55        0.44      0.37 o 
   3   2  11        0.03        0.04      0.32 o 
   4   2  11        1.10        1.17      0.42 o 
  -2   3  11        0.28        0.61      0.73 o 
  -1   3  11        5.67        5.50      1.83 o 
   0   3  11        0.32        0.19      0.49 o 
   1   3  11        0.45        0.02      0.45 o 
   2   3  11        7.67        6.63      1.99 o 
   3   3  11        0.56        0.35      0.43 o 
   4   3  11        1.16        1.45      0.75 o 
  -1   4  11        0.11        0.16      0.56 o 
   0   4  11       47.33       50.02      1.71 o 
   1   4  11        0.18       -0.15      0.53 o 
   2   4  11        0.28        0.10      0.49 o 
   3   4  11        0.53        1.08      0.57 o 
   4   4  11        0.12        0.47      0.53 o 
  -1   5  11        0.17       -0.11      0.75 o 
   0   5  11        3.46       -0.06      0.62 o 
   1   5  11        6.37        4.76      2.79 o 
   2   5  11        0.38        0.52      0.52 o 
   3   5  11        0.00        0.33      0.67 o 
   0   6  11        0.06        0.01      0.66 o 
   1   6  11        0.02        0.08      0.51 o 
   2   6  11        3.46        1.58      1.27 o 
   3   6  11        0.16       -0.28      0.73 o 
   1   7  11        0.07        0.00      0.66 o 
   2   7  11        0.16       -0.01      0.52 o 
   0  -5  12        0.03       -0.03      0.86 o 
   1  -5  12        0.42        0.92      1.06 o 
  -1  -4  12        5.18        4.26      1.92 o 
   0  -4  12        0.13       -0.31      0.90 o 
   1  -4  12        0.41        0.69      0.89 o 
   2  -4  12        0.36        0.35      1.09 o 
  -1  -3  12        0.00       -0.27      0.51 o 
   0  -3  12        0.01        0.27      0.57 o 
   1  -3  12        2.93        3.89      0.89 o 
   2  -3  12        0.02        0.27      0.89 o 
   3  -3  12        0.75       -0.01      0.93 o 
  -2  -2  12        0.32        1.28      0.64 o 
  -1  -2  12        0.00       -0.16      0.64 o 
   0  -2  12        1.08        0.65      0.85 o 
   1  -2  12       19.76       19.33      2.32 o 
   2  -2  12        0.21        0.45      0.79 o 
   3  -2  12        0.35       -0.08      0.75 o 
  -2  -1  12        0.01        0.64      0.64 o 
  -1  -1  12        2.56        3.27      0.69 o 
   0  -1  12        1.47        2.21      0.54 o 
   1  -1  12        1.26        1.12      0.32 o 
   2  -1  12       12.41       14.56      2.26 o 
   3  -1  12        2.27       -0.04      0.70 o 
  -2   0  12        0.17        0.87      0.77 o 
  -1   0  12        0.07        0.01      0.48 o 
   0   0  12        1.40        1.37      0.45 o 
   1   0  12        0.25        0.50      0.40 o 
   2   0  12        0.29        0.54      0.32 o 
   3   0  12        0.00       -0.05      0.90 o 
  -2   1  12        0.21        0.37      0.63 o 
  -1   1  12        0.11        1.32      0.55 o 
   0   1  12        0.25        0.21      0.49 o 
   1   1  12        0.22        0.08      0.35 o 
   2   1  12        0.34        0.29      0.33 o 
   3   1  12        0.04        0.09      0.42 o 
  -1   2  12        1.47        3.27      0.66 o 
   0   2  12        1.53        1.48      0.78 o 
   1   2  12        0.41        0.08      0.38 o 
   2   2  12        5.32        4.37      1.30 o 
   3   2  12        0.26        0.09      0.38 o 
  -1   3  12        0.72        0.34      0.60 o 
   0   3  12        1.85        1.21      0.65 o 
   1   3  12        0.24        0.02      0.41 o 
   2   3  12        0.22        0.11      0.47 o 
   3   3  12        1.99        0.69      0.53 o 
  -1   4  12        0.01        0.02      0.67 o 
   0   4  12        3.71        1.79      1.47 o 
   1   4  12        0.90        0.97      0.56 o 
   2   4  12        0.01        0.06      0.50 o 
   3   4  12        0.01       -0.10      0.44 o 
   0   5  12        6.92        0.15      0.74 o 
   1   5  12        0.66        0.65      0.70 o 
   2   5  12        0.14        0.54      0.56 o 
   3   5  12        0.00        0.24      0.67 o 
   1   6  12        5.76        0.05      0.94 o 
   0  -3  13        0.01       -0.16      0.60 o 
   1  -3  13        1.17        1.91      1.21 o 
  -1  -2  13        0.82        1.06      0.66 o 
   0  -2  13        0.00       -0.12      0.63 o 
   1  -2  13        1.36        2.41      1.18 o 
   2  -2  13        6.94        9.64      1.52 o 
  -1  -1  13        1.11        2.05      0.72 o 
   0  -1  13        0.04        0.22      0.45 o 
   1  -1  13        1.39        1.32      0.57 o 
   2  -1  13        3.08        2.37      2.06 o 
  -1   0  13        1.79        2.14      0.69 o 
   0   0  13        0.29        1.25      0.61 o 
   1   0  13        0.28        0.45      0.54 o 
   2   0  13        2.38        1.61      0.48 o 
   3   0  13        0.06        0.01      0.91 o 
  -1   1  13        0.06        0.36      0.63 o 
   0   1  13        2.00        2.08      0.67 o 
   1   1  13        0.15        0.25      0.46 o 
   2   1  13        0.26        0.16      0.41 o 
   3   1  13        0.00        0.09      1.00 o 
   0   2  13        0.09        0.39      0.57 o 
   1   2  13        0.00        0.30      0.62 o 
   2   2  13        0.20        0.07      0.38 o 
   3   2  13        0.17        0.01      0.43 o 
   0   3  13        0.32        0.27      0.61 o 
   1   3  13        0.05       -0.36      0.50 o 
   2   3  13        0.86        0.80      0.51 o 
   1   4  13        0.70        0.96      0.64 o 
   2   4  13        0.28        0.17      0.54 o 
   1   0  14        0.03        0.21      0.39 o 
   1   1  14        0.36        0.90      0.55 o 
                                                 
